# Supplementary material for: A survey of linyphiid spiders from Xishuangbanna, Yunnan Province, China (Araneae, Linyphiidae)
Source: Zookeys. 2014 Dec 4;(460):1–181. doi: 10.3897/zookeys.460.7799 (PMC4283641; doi:10.3897/zookeys.460.7799)
Supplement: XML Treatment for Asiagone perforata [file zookeys.460.7799-treatment2.xml]

<!DOCTYPE tp:taxon-treatment
  PUBLIC "-//TaxonX//DTD Taxonomic Treatment Publishing DTD v0 20100105//EN" "tax-treatment-NSO.dtd">
<tp:taxon-treatment xmlns:tp="http://www.plazi.org/taxpub"><tp:treatment-meta><kwd-group><label>Taxon classification</label><kwd><named-content content-type="kingdom">Animalia</named-content></kwd><kwd><named-content content-type="order">Araneae</named-content></kwd><kwd><named-content content-type="family">Linyphiidae</named-content></kwd></kwd-group><mixed-citation publication-type="journal"><person-group><name><surname>Zhao</surname><given-names>Qingyuan</given-names></name><name><surname>Li</surname><given-names>Shuqiang</given-names></name></person-group><article-title>A survey of linyphiid spiders from Xishuangbanna, Yunnan Province, China (<tp:taxon-name><tp:taxon-name-part taxon-name-part-type="order">Araneae</tp:taxon-name-part></tp:taxon-name>, <tp:taxon-name><tp:taxon-name-part taxon-name-part-type="family">Linyphiidae</tp:taxon-name-part></tp:taxon-name>)</article-title><source>Zookeys</source><day>4</day><month>12</month><year>2014</year><volume>2014</volume><issue>460</issue><fpage>1</fpage><lpage>181</lpage><pub-id pub-id-type="doi">10.3897/zookeys.460.7799</pub-id></mixed-citation></tp:treatment-meta><tp:nomenclature><tp:taxon-name>
                            <tp:taxon-name-part taxon-name-part-type="genus">Asiagone</tp:taxon-name-part>
                            <tp:taxon-name-part taxon-name-part-type="species">perforata</tp:taxon-name-part>
                        </tp:taxon-name><tp:taxon-authority>Tanasevitch, 2014</tp:taxon-authority><xref ref-type="fig" rid="F1">Figs 1</xref><xref ref-type="fig" rid="F2">, 2</xref><xref ref-type="fig" rid="F3">, 3</xref><xref ref-type="fig" rid="F4">, 4</xref><tp:nomenclature-citation-list><tp:nomenclature-citation><tp:taxon-name><tp:taxon-name-part taxon-name-part-type="genus">Asiagone</tp:taxon-name-part> <tp:taxon-name-part taxon-name-part-type="species">perforata</tp:taxon-name-part></tp:taxon-name><comment>: <xref ref-type="bibr" rid="B59">Tanasevitch 2014b</xref>: 69, figs 7–14 (♂).</comment></tp:nomenclature-citation></tp:nomenclature-citation-list></tp:nomenclature><tp:treatment-sec sec-type="Material examined"><title>Material examined.</title><p>1♂, CHINA, Yunnan: Menglun Town: Xishuangbanna Nature Reserve, <named-content xmlns:xlink="http://www.w3.org/1999/xlink" content-type="dwc:verbatimCoordinates" xlink:type="simple">21°57.669'N, 101°11.893'E</named-content>, elevation ca 790 m, 16.–24.09.2006, primary tropical seasonal rain forest, pitfall traps; 1♂2♀, <named-content xmlns:xlink="http://www.w3.org/1999/xlink" content-type="dwc:verbatimCoordinates" xlink:type="simple">21°57.445'N, 101°12.997'E</named-content>, elevation ca 744 m, 10.–14.08.2006, primary tropical seasonal rain forest, pitfall traps; 1♂, <named-content xmlns:xlink="http://www.w3.org/1999/xlink" content-type="dwc:verbatimCoordinates" xlink:type="simple">21°57.669'N, 101°11.893'E</named-content>, elevation ca 790 m, 16.–24.08.2006, primary tropical seasonal rain forest, pitfall traps; 1♂, <named-content xmlns:xlink="http://www.w3.org/1999/xlink" content-type="dwc:verbatimCoordinates" xlink:type="simple">21°54.984'N, 101°16.982'E</named-content>, elevation ca 656 m, 1.–9.11.2006, secondary tropical seasonal moist forest, pitfall traps; 1♀, <named-content xmlns:xlink="http://www.w3.org/1999/xlink" content-type="dwc:verbatimCoordinates" xlink:type="simple">21°54.718'N, 101°16.940'E</named-content>, elevation ca 645 m, 19.–25.12.2006, secondary tropical seasonal moist forest, pitfall traps; 2♂, <named-content xmlns:xlink="http://www.w3.org/1999/xlink" content-type="dwc:verbatimCoordinates" xlink:type="simple">21°57.669'N, 101°11.893'E</named-content>, elevation ca 790 m, 16.–28.02.2007, primary tropical seasonal rain forest, pitfall traps; 1♂4♀, <named-content xmlns:xlink="http://www.w3.org/1999/xlink" content-type="dwc:verbatimCoordinates" xlink:type="simple">21°54.607'N, 101°17.005'E</named-content>, elevation ca 633 m, 1.–15.04.2007, secondary tropical seasonal moist forest, pitfall traps; 1♂1♀, <named-content xmlns:xlink="http://www.w3.org/1999/xlink" content-type="dwc:verbatimCoordinates" xlink:type="simple">21°54.984'N, 101°16.982'E</named-content>, elevation ca 656 m, 1.–15.04.2007, secondary tropical seasonal moist forest, pitfall traps; 3♂1♀, <named-content xmlns:xlink="http://www.w3.org/1999/xlink" content-type="dwc:verbatimCoordinates" xlink:type="simple">21°54.767'N, 101°11.431'E</named-content>, elevation ca 880 m, 16.–31.04.2007, secondary tropical montane evergreen broad-leaved forest, pitfall traps; 3♂2♀, <named-content xmlns:xlink="http://www.w3.org/1999/xlink" content-type="dwc:verbatimCoordinates" xlink:type="simple">21°55.035'N, 101°16.500'E</named-content>, elevation ca 558 m, 1.–15.07.2007, primary tropical seasonal rain forest, pitfall traps; 3♂2♀, <named-content xmlns:xlink="http://www.w3.org/1999/xlink" content-type="dwc:verbatimCoordinates" xlink:type="simple">21°54.607'N, 101°17.005'E</named-content>, elevation ca 633 m, 1.–15.07.2007, secondary tropical seasonal moist forest, pitfall traps.</p></tp:treatment-sec><tp:treatment-sec sec-type="Diagnosis"><title>Diagnosis.</title><p>This genus was described from Laos by <xref ref-type="bibr" rid="B59">Tanasevitch (2014b)</xref>, including two species: <italic><tp:taxon-name><tp:taxon-name-part taxon-name-part-type="genus">Asiagone</tp:taxon-name-part> <tp:taxon-name-part taxon-name-part-type="species">signifera</tp:taxon-name-part></tp:taxon-name></italic> Tanasevitch, 2014 and <italic><tp:taxon-name><tp:taxon-name-part taxon-name-part-type="genus">Asiagone</tp:taxon-name-part> <tp:taxon-name-part taxon-name-part-type="species">perforata</tp:taxon-name-part></tp:taxon-name></italic> Tanasevitch, 2014. The male is diagnosed as <italic><tp:taxon-name><tp:taxon-name-part taxon-name-part-type="genus">Asiagone</tp:taxon-name-part> <tp:taxon-name-part taxon-name-part-type="species">perforata</tp:taxon-name-part></tp:taxon-name></italic> by the long, whip-like embolus equipped with a leaf-shaped process at the approximately midpoint (Fig. <xref ref-type="fig" rid="F1">1D</xref>), horn-shaped distal apophysis of convector (Fig. <xref ref-type="fig" rid="F2">2A</xref>), and convector’s membraniform extension that covers most part of bulb in prolateral view (Figs <xref ref-type="fig" rid="F1">1A</xref>, <xref ref-type="fig" rid="F4">4A</xref>). The female is described for the first time; it possesses a distinct lump-shaped epigyne (Fig. <xref ref-type="fig" rid="F3">3A</xref>), in which ventral and dorsal figs are fused and the margin of figs is indistinct (Fig. <xref ref-type="fig" rid="F3">3B–C</xref>).</p></tp:treatment-sec><tp:treatment-sec sec-type="Description"><title>Description.</title><p>Male. Well described, e. g. by <xref ref-type="bibr" rid="B59">Tanasevitch (2014b)</xref>.</p><p>Female (one of females from Xishuangbanna). Total length: 2.13. Carapace 0.75 long, 0.63 wide, unmodified, brownish yellow with dark outer margin (Fig. <xref ref-type="fig" rid="F3">3D</xref>). Sternum 0.41 long, 0.50 wide. Clypeus 0.13 high. Chelicerae promargin with 6 teeth, retromargin with 5 teeth. Eye sizes and interdistances: AME 0.06, ALE 0.08, PME 0.08, PLE 0.08, AME-AME/AME 0.33, PME-PME/PME 0.63, AME-ALE/ALE 0.63, PME-PLE/PLE 0.63, coxae IV separated by 1.43 times their width. Length of legs: I 3.70 (1.04, 0.24, 0.96, 0.88, 0.58), II 3.85 (0.96, 0.25, 1.06, 0.92, 0.66), III 2.95 (0.83, 0.23, 0.70, 0.72, 0.47), IV 3.72 (1.00, 0.20, 1.00, 0.96, 0.56). Leg formula: II-IV-I-III. TmI 0.38, TmIV 0.31. Tibial spine formula: 2-2-1-1. Abdomen pale, with dark green patches. Epigyne: lump-shaped (Fig. <xref ref-type="fig" rid="F3">3A</xref>), copulatory openings ambiguous; copulatory ducts long and twirled (Figs <xref ref-type="fig" rid="F3">3C</xref>, <xref ref-type="fig" rid="F4">4D</xref>); spermathecae widely separated (Fig. <xref ref-type="fig" rid="F3">3C</xref>).</p></tp:treatment-sec><tp:treatment-sec sec-type="Distribution"><title>Distribution.</title><p>China, Laos.</p></tp:treatment-sec><tp:treatment-sec sec-type="Remarks"><title>Remarks.</title><p>Female of the species is reported for the first time.</p></tp:treatment-sec><tp:treatment-sec><!--Section generated to contain objects referenced in tp:taxon-treatment.--><fig id="F1" position="float" orientation="portrait"><label>Figure 1.</label><caption><p><italic><tp:taxon-name><tp:taxon-name-part taxon-name-part-type="genus">Asiagone</tp:taxon-name-part> <tp:taxon-name-part taxon-name-part-type="species">perforata</tp:taxon-name-part></tp:taxon-name></italic>. <bold>A</bold> Palp, prolateral view <bold>B</bold> Palp, retrolateral view <bold>C</bold> Embolic division, ventral view <bold>D</bold> Embolic division, dorsal view. Scale bars: <bold>A</bold> as <bold>B</bold>, <bold>D</bold> as <bold>C.</bold></p></caption><graphic xmlns:xlink="http://www.w3.org/1999/xlink" xlink:href="zookeys-460-001-g001.jpg" position="float" orientation="portrait" xlink:type="simple" id="oo_35030.jpg"/></fig><fig id="F2" position="float" orientation="portrait"><label>Figure 2.</label><caption><p><italic>Asiagone perforata.</italic> <bold>A</bold> Palp, ventral view <bold>B</bold> Palp, dorsal view <bold>C</bold> Habitus, dorsal view <bold>D</bold> Habitus, ventral view <bold>E</bold> Habitus, lateral view. Scale bars: <bold>B</bold> as <bold>A</bold>, <bold>C</bold> and <bold>D</bold> as <bold>E.</bold></p></caption><graphic xmlns:xlink="http://www.w3.org/1999/xlink" xlink:href="zookeys-460-001-g002.jpg" position="float" orientation="portrait" xlink:type="simple" id="oo_35031.jpg"/></fig><fig id="F3" position="float" orientation="portrait"><label>Figure 3.</label><caption><p><italic>Asiagone perforata.</italic> <bold>A</bold> Epigyne, ventral view <bold>B</bold> Epigyne, dorsal view <bold>C</bold> Vulva, dorsal view <bold>D</bold> Habitus, dorsal view <bold>E</bold> Habitus, ventral view <bold>F</bold> Habitus lateral view. Scale bars: <bold>B</bold> as <bold>C</bold>, <bold>D</bold> and <bold>E</bold> as <bold>F.</bold></p></caption><graphic xmlns:xlink="http://www.w3.org/1999/xlink" xlink:href="zookeys-460-001-g003.jpg" position="float" orientation="portrait" xlink:type="simple" id="oo_35032.jpg"/></fig><fig id="F4" position="float" orientation="portrait"><label>Figure 4.</label><caption><p><italic>Asiagone perforata.</italic> <bold>A</bold> Palp, prolateral view <bold>B</bold> Palp, retrolateral view <bold>C</bold> Epigyne, ventral view <bold>D</bold> Vulva, dorsal view. Scale bars: <bold>B</bold> as <bold>A</bold>, <bold>C</bold> as <bold>D.</bold></p></caption><graphic xmlns:xlink="http://www.w3.org/1999/xlink" xlink:href="zookeys-460-001-g004.jpg" position="float" orientation="portrait" xlink:type="simple" id="oo_35033.jpg"/></fig></tp:treatment-sec><ref-list><ref id="B59"><mixed-citation xmlns:xlink="http://www.w3.org/1999/xlink" xlink:type="simple"><person-group><name name-style="western"><surname>Tanasevitch</surname><given-names>AV</given-names></name></person-group> (<year>2014b</year>) <article-title>New species and records of linyphiid spiders from Laos (<tp:taxon-name><tp:taxon-name-part taxon-name-part-type="order">Araneae</tp:taxon-name-part></tp:taxon-name>, <tp:taxon-name><tp:taxon-name-part taxon-name-part-type="family">Linyphiidae</tp:taxon-name-part></tp:taxon-name>).</article-title><source>Zootaxa</source><volume>3841</volume>(<issue>1</issue>): <fpage>67</fpage>–<lpage>89</lpage>. doi: <ext-link ext-link-type="doi" xlink:href="10.11646/zootaxa.3841.1.3" xlink:type="simple">10.11646/zootaxa.3841.1.3</ext-link></mixed-citation></ref></ref-list></tp:taxon-treatment>
