# Supplementary material for: A survey of linyphiid spiders from Xishuangbanna, Yunnan Province, China (Araneae, Linyphiidae)
Source: Zookeys. 2014 Dec 4;(460):1–181. doi: 10.3897/zookeys.460.7799 (PMC4283641; doi:10.3897/zookeys.460.7799)
Supplement: XML Treatment for Atypena cirrifrons [file zookeys.460.7799-treatment3.xml]

<!DOCTYPE tp:taxon-treatment
  PUBLIC "-//TaxonX//DTD Taxonomic Treatment Publishing DTD v0 20100105//EN" "tax-treatment-NSO.dtd">
<tp:taxon-treatment xmlns:tp="http://www.plazi.org/taxpub"><tp:treatment-meta><kwd-group><label>Taxon classification</label><kwd><named-content content-type="kingdom">Animalia</named-content></kwd><kwd><named-content content-type="order">Araneae</named-content></kwd><kwd><named-content content-type="family">Linyphiidae</named-content></kwd></kwd-group><mixed-citation publication-type="journal"><person-group><name><surname>Zhao</surname><given-names>Qingyuan</given-names></name><name><surname>Li</surname><given-names>Shuqiang</given-names></name></person-group><article-title>A survey of linyphiid spiders from Xishuangbanna, Yunnan Province, China (<tp:taxon-name><tp:taxon-name-part taxon-name-part-type="order">Araneae</tp:taxon-name-part></tp:taxon-name>, <tp:taxon-name><tp:taxon-name-part taxon-name-part-type="family">Linyphiidae</tp:taxon-name-part></tp:taxon-name>)</article-title><source>Zookeys</source><day>4</day><month>12</month><year>2014</year><volume>2014</volume><issue>460</issue><fpage>1</fpage><lpage>181</lpage><pub-id pub-id-type="doi">10.3897/zookeys.460.7799</pub-id></mixed-citation></tp:treatment-meta><tp:nomenclature><tp:taxon-name>
                            <tp:taxon-name-part taxon-name-part-type="genus">Atypena</tp:taxon-name-part>
                            <tp:taxon-name-part taxon-name-part-type="species">cirrifrons</tp:taxon-name-part>
                        </tp:taxon-name><tp:taxon-authority>(Heimer, 1984)</tp:taxon-authority><tp:nomenclature-citation-list><tp:nomenclature-citation><tp:taxon-name><tp:taxon-name-part taxon-name-part-type="genus">Paranasoona</tp:taxon-name-part> <tp:taxon-name-part taxon-name-part-type="species">cirrifrons</tp:taxon-name-part></tp:taxon-name><comment>: <xref ref-type="bibr" rid="B15">Heimer 1984</xref>: 87, figs 1–8 (♂♀).</comment></tp:nomenclature-citation><tp:nomenclature-citation><tp:taxon-name><tp:taxon-name-part taxon-name-part-type="genus">Atypena</tp:taxon-name-part> <tp:taxon-name-part taxon-name-part-type="species">cirrifrons</tp:taxon-name-part></tp:taxon-name><comment>: <xref ref-type="bibr" rid="B59">Tanasevitch 2014b</xref>: 72.</comment></tp:nomenclature-citation></tp:nomenclature-citation-list></tp:nomenclature><tp:treatment-sec sec-type="Material examined"><title>Material examined.</title><p>1♂, CHINA, Yunnan: Menglun Town: Xishuangbanna Nature Reserve, <named-content xmlns:xlink="http://www.w3.org/1999/xlink" content-type="dwc:verbatimCoordinates" xlink:type="simple">21°54.738'N, 101°16.940'E</named-content>, elevation ca 645 m, 19.–25.12.2006, secondary tropical seasonal rain forest, hand-collecting; 1♂, <named-content xmlns:xlink="http://www.w3.org/1999/xlink" content-type="dwc:verbatimCoordinates" xlink:type="simple">21°54.607'N, 101°17.005'E</named-content>, elevation ca 633 m, 19.–26.05.2007, secondary tropical seasonal rain forest, hand-collecting; 1♀, <named-content xmlns:xlink="http://www.w3.org/1999/xlink" content-type="dwc:verbatimCoordinates" xlink:type="simple">21°54.772'N, 101°16.043'E</named-content>, elevation ca 556 m, 18.07.2007, <italic><tp:taxon-name><tp:taxon-name-part taxon-name-part-type="genus">Paramichelia</tp:taxon-name-part> <tp:taxon-name-part taxon-name-part-type="species">baillonii</tp:taxon-name-part></tp:taxon-name></italic> plantation, fogging; 1♂, <named-content xmlns:xlink="http://www.w3.org/1999/xlink" content-type="dwc:verbatimCoordinates" xlink:type="simple">21°54.705'N, 101°16.898'E</named-content>, elevation ca 664 m, 15.11.2009, Lvshilin tropical rain forest, fogging; 1♂, <named-content xmlns:xlink="http://www.w3.org/1999/xlink" content-type="dwc:verbatimCoordinates" xlink:type="simple">21°54.609'N, 101°17.190'E</named-content>, elevation ca 643 m, 17.11.2009, Lvshilin tropical rain forest, fogging; 1♀, <named-content xmlns:xlink="http://www.w3.org/1999/xlink" content-type="dwc:verbatimCoordinates" xlink:type="simple">21°53.833'N, 101°17.001'E</named-content>, elevation ca 618 m, 25.11.2009, teak plantation, fogging; 1♂, <named-content xmlns:xlink="http://www.w3.org/1999/xlink" content-type="dwc:verbatimCoordinates" xlink:type="simple">21°53.992'N, 101°16.948'E</named-content>, elevation ca 590 m, 2.12.2009, G213 Road, <italic><tp:taxon-name><tp:taxon-name-part taxon-name-part-type="genus">Anogeissus</tp:taxon-name-part> <tp:taxon-name-part taxon-name-part-type="species">acuminate</tp:taxon-name-part></tp:taxon-name></italic> plantation, fogging.</p></tp:treatment-sec><tp:treatment-sec sec-type="Distribution"><title>Distribution.</title><p>South China, Vietnam and Laos.</p></tp:treatment-sec><ref-list><ref id="B15"><mixed-citation xmlns:xlink="http://www.w3.org/1999/xlink" xlink:type="simple"><person-group><name name-style="western"><surname>Heimer</surname><given-names>S</given-names></name></person-group> (<year>1984</year>) <article-title>A new linyphiid spider from Vietnam (<tp:taxon-name><tp:taxon-name-part taxon-name-part-type="class">Arachnida</tp:taxon-name-part></tp:taxon-name>, <tp:taxon-name><tp:taxon-name-part taxon-name-part-type="order">Araneae</tp:taxon-name-part></tp:taxon-name>).</article-title><source>Reichenbachia</source><volume>22</volume>: <fpage>87</fpage>–<lpage>89</lpage>.</mixed-citation></ref><ref id="B59"><mixed-citation xmlns:xlink="http://www.w3.org/1999/xlink" xlink:type="simple"><person-group><name name-style="western"><surname>Tanasevitch</surname><given-names>AV</given-names></name></person-group> (<year>2014b</year>) <article-title>New species and records of linyphiid spiders from Laos (<tp:taxon-name><tp:taxon-name-part taxon-name-part-type="order">Araneae</tp:taxon-name-part></tp:taxon-name>, <tp:taxon-name><tp:taxon-name-part taxon-name-part-type="family">Linyphiidae</tp:taxon-name-part></tp:taxon-name>).</article-title><source>Zootaxa</source><volume>3841</volume>(<issue>1</issue>): <fpage>67</fpage>–<lpage>89</lpage>. doi: <ext-link ext-link-type="doi" xlink:href="10.11646/zootaxa.3841.1.3" xlink:type="simple">10.11646/zootaxa.3841.1.3</ext-link></mixed-citation></ref></ref-list></tp:taxon-treatment>
