# Supplementary material for: A survey of linyphiid spiders from Xishuangbanna, Yunnan Province, China (Araneae, Linyphiidae)
Source: Zookeys. 2014 Dec 4;(460):1–181. doi: 10.3897/zookeys.460.7799 (PMC4283641; doi:10.3897/zookeys.460.7799)
Supplement: XML Treatment for Bathyphantes paracymbialis [file zookeys.460.7799-treatment4.xml]

<!DOCTYPE tp:taxon-treatment
  PUBLIC "-//TaxonX//DTD Taxonomic Treatment Publishing DTD v0 20100105//EN" "tax-treatment-NSO.dtd">
<tp:taxon-treatment xmlns:tp="http://www.plazi.org/taxpub"><tp:treatment-meta><kwd-group><label>Taxon classification</label><kwd><named-content content-type="kingdom">Animalia</named-content></kwd><kwd><named-content content-type="order">Araneae</named-content></kwd><kwd><named-content content-type="family">Linyphiidae</named-content></kwd></kwd-group><mixed-citation publication-type="journal"><person-group><name><surname>Zhao</surname><given-names>Qingyuan</given-names></name><name><surname>Li</surname><given-names>Shuqiang</given-names></name></person-group><article-title>A survey of linyphiid spiders from Xishuangbanna, Yunnan Province, China (<tp:taxon-name><tp:taxon-name-part taxon-name-part-type="order">Araneae</tp:taxon-name-part></tp:taxon-name>, <tp:taxon-name><tp:taxon-name-part taxon-name-part-type="family">Linyphiidae</tp:taxon-name-part></tp:taxon-name>)</article-title><source>Zookeys</source><day>4</day><month>12</month><year>2014</year><volume>2014</volume><issue>460</issue><fpage>1</fpage><lpage>181</lpage><pub-id pub-id-type="doi">10.3897/zookeys.460.7799</pub-id></mixed-citation></tp:treatment-meta><tp:nomenclature><tp:taxon-name>
                            <tp:taxon-name-part taxon-name-part-type="genus">Bathyphantes</tp:taxon-name-part>
                            <tp:taxon-name-part taxon-name-part-type="species">paracymbialis</tp:taxon-name-part>
                        </tp:taxon-name><tp:taxon-authority>Tanasevitch, 2014</tp:taxon-authority><xref ref-type="fig" rid="F5">Figs 5</xref><xref ref-type="fig" rid="F6">, 6</xref><xref ref-type="fig" rid="F7">, 7</xref><xref ref-type="fig" rid="F8">, 8</xref><!--PageBreak--><!--PageBreak--><tp:nomenclature-citation-list><tp:nomenclature-citation><tp:taxon-name><tp:taxon-name-part taxon-name-part-type="genus">Bathyphantes</tp:taxon-name-part> <tp:taxon-name-part taxon-name-part-type="species">paracymbialis</tp:taxon-name-part></tp:taxon-name><comment>: <xref ref-type="bibr" rid="B59">Tanasevitch 2014b</xref>: 73, figs 15–23 (♂♀).</comment></tp:nomenclature-citation></tp:nomenclature-citation-list></tp:nomenclature><tp:treatment-sec sec-type="Material examined"><title>Material examined.</title><p>2♂2♀: CHINA, Yunnan: Menglun town: Xishuangbanna Nature Reserve, <named-content xmlns:xlink="http://www.w3.org/1999/xlink" content-type="dwc:verbatimCoordinates" xlink:type="simple">21°57.445'N, 101°12.997'E</named-content>, elevation ca 744 m, 1.–15.03.2007, primary tropical seasonal rain forest, pitfall traps; 1♀, <named-content xmlns:xlink="http://www.w3.org/1999/xlink" content-type="dwc:verbatimCoordinates" xlink:type="simple">21°57.669'N, 101°12.893'E</named-content>, elevation ca 790 m, 19.–25.10.2006, primary tropical seasonal rain forest, pitfall traps; 2♀, <named-content xmlns:xlink="http://www.w3.org/1999/xlink" content-type="dwc:verbatimCoordinates" xlink:type="simple">21°57.445'N, 101°12.997'E</named-content>, elevation ca 744 m, 16.–24.11.2006, primary tropical seasonal rain forest, pitfall traps; 1♂, <named-content xmlns:xlink="http://www.w3.org/1999/xlink" content-type="dwc:verbatimCoordinates" xlink:type="simple">21°57.669'N, 101°12.893'E</named-content>, elevation ca 790 m, 1.–9.12.2006, primary tropical seasonal rain forest, pitfall traps; 1♂, <named-content xmlns:xlink="http://www.w3.org/1999/xlink" content-type="dwc:verbatimCoordinates" xlink:type="simple">21°57.445'N, 101°12.997'E</named-content>, elevation ca 744 m, 5.–12.01.2007, primary tropical seasonal rain forest, hand-collecting; 3♂2♀, <named-content xmlns:xlink="http://www.w3.org/1999/xlink" content-type="dwc:verbatimCoordinates" xlink:type="simple">21°57.445'N, 101°12.997'E</named-content>, elevation ca 744 m, 16.–28.02.2007, primary tropical seasonal rain forest, pitfall traps.</p></tp:treatment-sec><tp:treatment-sec sec-type="Diagnosis"><title>Diagnosis.</title><p>The male can be diagnosed by the small dorsal projection of embolic fig (<xref ref-type="bibr" rid="B59">Tanasevitch 2014b</xref>: fig. 16; Fig. <xref ref-type="fig" rid="F5">5A, D</xref>), two finger-like extensions of distal suprategular apophysis (Fig. <xref ref-type="fig" rid="F5">5C–D</xref>), and the slimmer embolus forming two coils (Fig. <xref ref-type="fig" rid="F5">5C</xref>). It differs from <italic><tp:taxon-name><tp:taxon-name-part taxon-name-part-type="genus">Batueta</tp:taxon-name-part> <tp:taxon-name-part taxon-name-part-type="species">floralis</tp:taxon-name-part></tp:taxon-name></italic> Tu &amp; Li, 2006 by the shape of paracymbium: ‘U’-shaped, with a blunt distal end in <italic><tp:taxon-name><tp:taxon-name-part taxon-name-part-type="genus">Batueta</tp:taxon-name-part> <tp:taxon-name-part taxon-name-part-type="species">floralis</tp:taxon-name-part></tp:taxon-name></italic> (<xref ref-type="bibr" rid="B64">Tu and Li 2006</xref>: fig. 1B), whereas ‘J’-shaped, with a small projection at the paracymbium in <italic><tp:taxon-name><tp:taxon-name-part taxon-name-part-type="genus">Batueta</tp:taxon-name-part> <tp:taxon-name-part taxon-name-part-type="species">paracymbialis</tp:taxon-name-part></tp:taxon-name></italic> (<xref ref-type="bibr" rid="B59">Tanasevitch 2014b</xref>: fig. 17; Fig. <xref ref-type="fig" rid="F5">5B</xref>). The female is recognized by the short parmula and copulatory ducts (<xref ref-type="bibr" rid="B59">Tanasevitch 2014b</xref>: figs 21–22; Fig. <xref ref-type="fig" rid="F7">7A–C</xref>).</p></tp:treatment-sec><tp:treatment-sec sec-type="Description"><title>Description.</title><p>Well described by <xref ref-type="bibr" rid="B59">Tanasevitch (2014b)</xref>.</p></tp:treatment-sec><tp:treatment-sec sec-type="Distribution"><title>Distribution.</title><p>China, Laos.</p></tp:treatment-sec><tp:treatment-sec><!--Section generated to contain objects referenced in tp:taxon-treatment.--><fig id="F5" position="float" orientation="portrait"><label>Figure 5.</label><caption><p><italic>Bathyphantes paracymbialis.</italic> <bold>A</bold> Palp, prolateral view <bold>B</bold> Palp, retrolateral view <bold>C</bold> Embolic division, retrolateral view <bold>D</bold> Embolic division, ventral view. Scale bars: <bold>A</bold> as <bold>B</bold>, <bold>D</bold> as <bold>C.</bold></p></caption><graphic xmlns:xlink="http://www.w3.org/1999/xlink" xlink:href="zookeys-460-001-g005.jpg" position="float" orientation="portrait" xlink:type="simple" id="oo_35034.jpg"/></fig><fig id="F6" position="float" orientation="portrait"><label>Figure 6.</label><caption><p><italic>Bathyphantes paracymbialis.</italic> <bold>A</bold> Palp, dorsal view <bold>B</bold> Palp, ventral view <bold>C</bold> Habitus, dorsal view <bold>D</bold> Habitus, ventral view <bold>E</bold> Habitus, lateral view. Scale bars: <bold>A</bold> as <bold>B</bold>, <bold>C</bold> and <bold>D</bold> as <bold>E.</bold></p></caption><graphic xmlns:xlink="http://www.w3.org/1999/xlink" xlink:href="zookeys-460-001-g006.jpg" position="float" orientation="portrait" xlink:type="simple" id="oo_35035.jpg"/></fig><fig id="F7" position="float" orientation="portrait"><label>Figure 7.</label><caption><p><italic>Bathyphantes paracymbialis.</italic> <bold>A</bold> Epigyne, ventral view <bold>B</bold> Epigyne, dorsal view <bold>C</bold> Vulva, dorsal view <bold>D</bold> Habitus, dorsal view <bold>E</bold> Habitus, ventral view <bold>F</bold> Habitus lateral view. Scale bars: <bold>C</bold> as <bold>B</bold>, <bold>D</bold> and <bold>E</bold> as <bold>F.</bold></p></caption><graphic xmlns:xlink="http://www.w3.org/1999/xlink" xlink:href="zookeys-460-001-g007.jpg" position="float" orientation="portrait" xlink:type="simple" id="oo_35036.jpg"/></fig><fig id="F8" position="float" orientation="portrait"><label>Figure 8.</label><caption><p><italic>Bathyphantes paracymbialis.</italic> <bold>A</bold> palp, prolateral view <bold>b</bold> palp, retrolateral view <bold>c</bold> epigyne, ventral view <bold>d</bold> vulva, dorsal view. Scale bars: <bold>A</bold> as <bold>B</bold>, <bold>C</bold> as <bold>D.</bold></p></caption><graphic xmlns:xlink="http://www.w3.org/1999/xlink" xlink:href="zookeys-460-001-g008.jpg" position="float" orientation="portrait" xlink:type="simple" id="oo_35037.jpg"/></fig></tp:treatment-sec><ref-list><ref id="B59"><mixed-citation xmlns:xlink="http://www.w3.org/1999/xlink" xlink:type="simple"><person-group><name name-style="western"><surname>Tanasevitch</surname><given-names>AV</given-names></name></person-group> (<year>2014b</year>) <article-title>New species and records of linyphiid spiders from Laos (<tp:taxon-name><tp:taxon-name-part taxon-name-part-type="order">Araneae</tp:taxon-name-part></tp:taxon-name>, <tp:taxon-name><tp:taxon-name-part taxon-name-part-type="family">Linyphiidae</tp:taxon-name-part></tp:taxon-name>).</article-title><source>Zootaxa</source><volume>3841</volume>(<issue>1</issue>): <fpage>67</fpage>–<lpage>89</lpage>. doi: <ext-link ext-link-type="doi" xlink:href="10.11646/zootaxa.3841.1.3" xlink:type="simple">10.11646/zootaxa.3841.1.3</ext-link></mixed-citation></ref><ref id="B64"><mixed-citation xmlns:xlink="http://www.w3.org/1999/xlink" xlink:type="simple"><person-group><name name-style="western"><surname>Tu</surname><given-names>L</given-names></name><name name-style="western"><surname>Li</surname><given-names>S</given-names></name></person-group> (<year>2006</year>) <article-title>Three new and four newly recorded species of <tp:taxon-name><tp:taxon-name-part taxon-name-part-type="subfamily">Linyphiinae</tp:taxon-name-part></tp:taxon-name> and <tp:taxon-name><tp:taxon-name-part taxon-name-part-type="subfamily">Micronetinae</tp:taxon-name-part></tp:taxon-name> spiders (<tp:taxon-name><tp:taxon-name-part taxon-name-part-type="order">Araneae</tp:taxon-name-part></tp:taxon-name>: <tp:taxon-name><tp:taxon-name-part taxon-name-part-type="family">Linyphiidae</tp:taxon-name-part></tp:taxon-name>) from northern Vietnam.</article-title><source>Raffles of Bulletin of Zoology</source><volume>54</volume>(<issue>1</issue>): <fpage>103</fpage>–<lpage>117</lpage>.</mixed-citation></ref></ref-list></tp:taxon-treatment>
