# Supplementary material for: A survey of linyphiid spiders from Xishuangbanna, Yunnan Province, China (Araneae, Linyphiidae)
Source: Zookeys. 2014 Dec 4;(460):1–181. doi: 10.3897/zookeys.460.7799 (PMC4283641; doi:10.3897/zookeys.460.7799)
Supplement: XML Treatment for Batueta cuspidata [file zookeys.460.7799-treatment5.xml]

<!DOCTYPE tp:taxon-treatment
  PUBLIC "-//TaxonX//DTD Taxonomic Treatment Publishing DTD v0 20100105//EN" "tax-treatment-NSO.dtd">
<tp:taxon-treatment xmlns:tp="http://www.plazi.org/taxpub"><tp:treatment-meta><kwd-group><label>Taxon classification</label><kwd><named-content content-type="kingdom">Animalia</named-content></kwd><kwd><named-content content-type="order">Araneae</named-content></kwd><kwd><named-content content-type="family">Linyphiidae</named-content></kwd></kwd-group><mixed-citation publication-type="journal"><person-group><name><surname>Zhao</surname><given-names>Qingyuan</given-names></name><name><surname>Li</surname><given-names>Shuqiang</given-names></name></person-group><article-title>A survey of linyphiid spiders from Xishuangbanna, Yunnan Province, China (<tp:taxon-name><tp:taxon-name-part taxon-name-part-type="order">Araneae</tp:taxon-name-part></tp:taxon-name>, <tp:taxon-name><tp:taxon-name-part taxon-name-part-type="family">Linyphiidae</tp:taxon-name-part></tp:taxon-name>)</article-title><source>Zookeys</source><day>4</day><month>12</month><year>2014</year><volume>2014</volume><issue>460</issue><fpage>1</fpage><lpage>181</lpage><pub-id pub-id-type="doi">10.3897/zookeys.460.7799</pub-id></mixed-citation></tp:treatment-meta><tp:nomenclature><tp:taxon-name>
                            <tp:taxon-name-part taxon-name-part-type="genus">Batueta</tp:taxon-name-part>
                            <tp:taxon-name-part taxon-name-part-type="species">cuspidata</tp:taxon-name-part>
                            <object-id xmlns:xlink="http://www.w3.org/1999/xlink" content-type="zoobank" xlink:type="simple">http://zoobank.org/585AF82A-32FE-40B7-A365-B2AF671FAE44</object-id>
                        </tp:taxon-name><tp:taxon-status xmlns:xlink="http://www.w3.org/1999/xlink" xlink:type="simple">sp. n.</tp:taxon-status><xref ref-type="fig" rid="F9">Figs 9</xref><xref ref-type="fig" rid="F10">, 10</xref><xref ref-type="fig" rid="F11">, 11</xref><xref ref-type="fig" rid="F12">, 12</xref></tp:nomenclature><tp:treatment-sec sec-type="Types"><title>Types.</title><p>Holotype ♂: CHINA, Yunnan: Mengla County: Xishuangbanna Nature Reserve, Xiaolongha biodiversity preservation corridor, <named-content xmlns:xlink="http://www.w3.org/1999/xlink" content-type="dwc:verbatimCoordinates" xlink:type="simple">21°24.161'N, 101°36.412'E</named-content>, elevation ca 791 m, 16.06.2013, tropical seasonal rain forest, sieving. Paratypes 5♂, same data as holotype; 2♀, Xishuangbanna Tropical Botanical Garden, <named-content xmlns:xlink="http://www.w3.org/1999/xlink" content-type="dwc:verbatimCoordinates" xlink:type="simple">21°55.551'N, 101°16.923'E</named-content>, elevation ca 561 m, 5.–12.10.2007, rubber-tea plantation, hand-collecting; 1♀, <named-content xmlns:xlink="http://www.w3.org/1999/xlink" content-type="dwc:verbatimCoordinates" xlink:type="simple">21°54.772'N, 101°16.043'E</named-content>, elevation ca 556 m, 16.–31.06.2007, <italic><tp:taxon-name><tp:taxon-name-part taxon-name-part-type="genus">Paramichelia</tp:taxon-name-part> <tp:taxon-name-part taxon-name-part-type="species">baillonii</tp:taxon-name-part></tp:taxon-name></italic> plantation, hand-collecting.</p></tp:treatment-sec><tp:treatment-sec sec-type="Etymology"><title>Etymology.</title><p>The name is derived from the Latin ‘cuspidatus’, which means ‘pointed end’, referring to the sharp tip of the lateral apophysis of the convector; adjective.</p></tp:treatment-sec><tp:treatment-sec sec-type="Diagnosis"><title>Diagnosis.</title><p>This new species is mostly related to <italic><tp:taxon-name><tp:taxon-name-part taxon-name-part-type="genus">Batueta</tp:taxon-name-part> <tp:taxon-name-part taxon-name-part-type="species">voluta</tp:taxon-name-part></tp:taxon-name></italic> Locket, 1982 and <italic><tp:taxon-name><tp:taxon-name-part taxon-name-part-type="genus">Batueta</tp:taxon-name-part> <tp:taxon-name-part taxon-name-part-type="species">similis</tp:taxon-name-part></tp:taxon-name></italic> Wunderlich &amp; Song, 1995, and can be distinguished from them by the two basal outgrowths of cymbium: one is broad, the other is blunt (Fig. <xref ref-type="fig" rid="F10">10A</xref>), while <italic><tp:taxon-name><tp:taxon-name-part taxon-name-part-type="genus">Batueta</tp:taxon-name-part> <tp:taxon-name-part taxon-name-part-type="species">similis</tp:taxon-name-part></tp:taxon-name></italic> has two slim and curved outgrowths. The convector in <italic><tp:taxon-name><tp:taxon-name-part taxon-name-part-type="genus">Batueta</tp:taxon-name-part> <tp:taxon-name-part taxon-name-part-type="species">cuspidata</tp:taxon-name-part></tp:taxon-name></italic> is well-developed, anterior branch long and erect, slightly folded distally (Figs <xref ref-type="fig" rid="F9">9A</xref>, <xref ref-type="fig" rid="F10">10B</xref>), in contrast with the short and pointed ones in <italic><tp:taxon-name><tp:taxon-name-part taxon-name-part-type="genus">Batueta</tp:taxon-name-part> <tp:taxon-name-part taxon-name-part-type="species">voluta</tp:taxon-name-part></tp:taxon-name></italic> (<xref ref-type="bibr" rid="B20">Locket 1982</xref>: fig. 58) and <italic><tp:taxon-name><tp:taxon-name-part taxon-name-part-type="genus">Batueta</tp:taxon-name-part> <tp:taxon-name-part taxon-name-part-type="species">similis</tp:taxon-name-part></tp:taxon-name></italic> (<xref ref-type="bibr" rid="B69">Wunderlich and Song 1995</xref>: fig. 10). The female is diagnosed by its spiraling copulatory ducts in epigyne (Fig. <xref ref-type="fig" rid="F11">11C</xref>), which was not clearly noted in Locket’s work, but its ventral fig resembles that in <italic><tp:taxon-name><tp:taxon-name-part taxon-name-part-type="genus">Batueta</tp:taxon-name-part> <tp:taxon-name-part taxon-name-part-type="species">voluta</tp:taxon-name-part></tp:taxon-name></italic> (<xref ref-type="bibr" rid="B20">Locket 1982</xref>: figs 62–63).</p></tp:treatment-sec><tp:treatment-sec sec-type="Description"><title>Description.</title><p>Male (holotype). Total length: 1.25. Carapace 0.63 long, 0.48 wide, orange, covered with deep impressions; ocular area elevated. Sternum 0.34 long, 0.34 wide. Clypeus 0.16 high. Chelicerae promargin with 3 teeth, retromargin with 3 teeth. Eye sizes and interdistances: AME 0.05, ALE 0.06, PME 0.06, PLE 0.06, AME-AME/AME 0.20, PME-PME/PME 0.67, AME-ALE/ALE 0.50, PME-PLE/PLE 0.33, coxae IV separated by 1.1 times their width. Length of legs: I 2.49 (0.63, 0.16, 0.69, 0.56, 0.45), II 2.14 (0.55, 0.16, 0.56, 0.47, 0.40), III 1.66 (0.41, 0.14, 0.41, 0.39, 0.31), IV 2.19 (0.55, 0.18, 0.56, 0.50, 0.40). Leg formula: I-IV-II-III. TmI 0.16, TmIV absent. Tibial spine formula: 1-1-1-1. Palp: patella with a thick dorsal spine, tibia without apophysis (Figs <xref ref-type="fig" rid="F9">9A–B</xref>, <xref ref-type="fig" rid="F10">10A–B</xref>). Cymbium with wide basal outgrowth, the tip of which with two small extensions turning clockwise in dorsal view (in left palp) (Fig. <xref ref-type="fig" rid="F10">10A</xref>); convector with three arms: anterior arm upright with a folded tip; ventral one with a black pointed tip; posterior one with hooked distal end (Fig. <xref ref-type="fig" rid="F9">9A, C</xref>); embolus whip-like, forming a coil (Fig. <xref ref-type="fig" rid="F10">10B</xref>).</p><p>Female (one of paratypes). Total length: 1.18. Carapace 0.55 long, 0.45 wide, yellow with green undertone. Sternum 0.32 long, 0.30 wide. Clypeus 0.11 high. Chelicerae promargin with 3 teeth, retromargin with 3 teeth. Eye sizes and interdistances: AME 0.03, ALE 0.05, PME 0.08, PLE 0.05, AME-AME/AME 0.33, PME-PME/PME 0.38, AME-ALE/ALE 0.60, PME-PLE/PLE 0.12, coxae IV separated by 2.9 times their width. Length of legs: I 2.08 (0.52, 0.16, 0.55, 0.41, 0.44), II 1.87 (0.48, 0.16, 0.47, 0.40, 0.36), III 1.56 (0.39, 0.16, 0.36, 0.33, 0.32), IV 1.99 (0.54, 0.18, 0.49, 0.40, 0.38). Leg formula: I-IV-II-III. TmI 0.20, TmIV absent. Tibial spine formula: 1-1-1-1. Abdomen greenish grey with irregular dark patches. Epigyne: ventral fig with three posterior projections, the middle one slightly bigger than the others (Fig. <xref ref-type="fig" rid="F11">11A</xref>); dorsal fig tongue-shaped (Fig. <xref ref-type="fig" rid="F11">11B</xref>); copulatory ducts following a double spiral pathway before joining spermathecae (Fig. <xref ref-type="fig" rid="F11">11C</xref>); spermathecae kidney-shaped, close to each other (Figs <xref ref-type="fig" rid="F11">11C</xref>, <xref ref-type="fig" rid="F12">12B</xref>).</p></tp:treatment-sec><tp:treatment-sec sec-type="Distribution"><title>Distribution.</title><p>Known only from type localities.</p></tp:treatment-sec><tp:treatment-sec><!--Section generated to contain objects referenced in tp:taxon-treatment.--><fig id="F9" position="float" orientation="portrait"><label>Figure 9.</label><caption><p><italic><tp:taxon-name><tp:taxon-name-part taxon-name-part-type="genus">Batueta</tp:taxon-name-part> <tp:taxon-name-part taxon-name-part-type="species">cuspidata</tp:taxon-name-part></tp:taxon-name></italic> sp. n., male holotype. <bold>A</bold> Palp, prolateral view <bold>B</bold> Palp, retrolateral view <bold>C</bold> Embolic division, prolateral view <bold>D</bold> Embolic division, retrolateral view. Scale bars: <bold>A</bold> as <bold>B</bold>, <bold>D</bold> as <bold>C.</bold></p></caption><graphic xmlns:xlink="http://www.w3.org/1999/xlink" xlink:href="zookeys-460-001-g009.jpg" position="float" orientation="portrait" xlink:type="simple" id="oo_35038.jpg"/></fig><fig id="F10" position="float" orientation="portrait"><label>Figure 10.</label><caption><p><italic><tp:taxon-name><tp:taxon-name-part taxon-name-part-type="genus">Batueta</tp:taxon-name-part> <tp:taxon-name-part taxon-name-part-type="species">cuspidata</tp:taxon-name-part></tp:taxon-name></italic> sp. n., male holotype. <bold>A</bold> Palp, dorsal view <bold>B</bold> Palp, ventral view <bold>C</bold> Habitus, dorsal view <bold>D</bold> Habitus, ventral view <bold>E</bold> Habitus, lateral view. Scale bars: <bold>B</bold> as <bold>A</bold>, <bold>C</bold> and <bold>E</bold> as <bold>D.</bold></p></caption><graphic xmlns:xlink="http://www.w3.org/1999/xlink" xlink:href="zookeys-460-001-g010.jpg" position="float" orientation="portrait" xlink:type="simple" id="oo_35039.jpg"/></fig><fig id="F11" position="float" orientation="portrait"><label>Figure 11.</label><caption><p><italic><tp:taxon-name><tp:taxon-name-part taxon-name-part-type="genus">Batueta</tp:taxon-name-part> <tp:taxon-name-part taxon-name-part-type="species">cuspidata</tp:taxon-name-part></tp:taxon-name></italic> sp. n., female paratype. <bold>A</bold> Epigyne, ventral view <bold>B</bold> Epigyne, dorsal view <bold>C</bold> Vulva, dorsal view <bold>D</bold> Habitus, dorsal view <bold>E</bold> Habitus, ventral view <bold>F</bold> Habitus lateral view. Scale bars: <bold>B</bold> as <bold>C</bold>, <bold>D</bold> and <bold>E</bold> as <bold>F.</bold></p></caption><graphic xmlns:xlink="http://www.w3.org/1999/xlink" xlink:href="zookeys-460-001-g011.jpg" position="float" orientation="portrait" xlink:type="simple" id="oo_35040.jpg"/></fig><fig id="F12" position="float" orientation="portrait"><label>Figure 12.</label><caption><p><italic><tp:taxon-name><tp:taxon-name-part taxon-name-part-type="genus">Batueta</tp:taxon-name-part> <tp:taxon-name-part taxon-name-part-type="species">cuspidata</tp:taxon-name-part></tp:taxon-name></italic> sp. n., male holotype (<bold>A–B</bold>) and female paratype (<bold>C–D</bold>). <bold>A</bold> Palp, prolateral view <bold>B</bold> Palp, retrolateral view <bold>C</bold> Epigyne, ventral view <bold>D</bold> Vulva, dorsal view. Scale bars: <bold>A</bold> as <bold>B</bold>, <bold>C</bold> as <bold>D.</bold></p></caption><graphic xmlns:xlink="http://www.w3.org/1999/xlink" xlink:href="zookeys-460-001-g012.jpg" position="float" orientation="portrait" xlink:type="simple" id="oo_35041.jpg"/></fig></tp:treatment-sec><ref-list><ref id="B20"><mixed-citation xmlns:xlink="http://www.w3.org/1999/xlink" xlink:type="simple"><person-group><name name-style="western"><surname>Locket</surname><given-names>GH</given-names></name></person-group> (<year>1982</year>) <article-title>Some linyphiid spiders from western Malaysia.</article-title><source>Bulletin of the British Arachnological Society</source><volume>5</volume>(<issue>8</issue>): <fpage>361</fpage>–<lpage>384</lpage>.</mixed-citation></ref><ref id="B69"><mixed-citation xmlns:xlink="http://www.w3.org/1999/xlink" xlink:type="simple"><person-group><name name-style="western"><surname>Wunderlich</surname><given-names>J</given-names></name><name name-style="western"><surname>Song</surname><given-names>DX</given-names></name></person-group> (<year>1995</year>) <article-title>Four new spider species of the family <tp:taxon-name><tp:taxon-name-part taxon-name-part-type="family">Anapidae</tp:taxon-name-part></tp:taxon-name>, <tp:taxon-name><tp:taxon-name-part taxon-name-part-type="family">Linyphiidae</tp:taxon-name-part></tp:taxon-name>, and <tp:taxon-name><tp:taxon-name-part taxon-name-part-type="family">Nesticidae</tp:taxon-name-part></tp:taxon-name> from a tropical rain forest area of SW-China (<tp:taxon-name><tp:taxon-name-part taxon-name-part-type="class">Arachnida</tp:taxon-name-part></tp:taxon-name>: <tp:taxon-name><tp:taxon-name-part taxon-name-part-type="order">Araneae</tp:taxon-name-part></tp:taxon-name>).</article-title><source>Beiträge zur Araneologie</source><volume>4</volume>: <fpage>447</fpage>–<lpage>470</lpage>.</mixed-citation></ref></ref-list></tp:taxon-treatment>
