# Supplementary material for: A survey of linyphiid spiders from Xishuangbanna, Yunnan Province, China (Araneae, Linyphiidae)
Source: Zookeys. 2014 Dec 4;(460):1–181. doi: 10.3897/zookeys.460.7799 (PMC4283641; doi:10.3897/zookeys.460.7799)
Supplement: XML Treatment for Batueta similis [file zookeys.460.7799-treatment6.xml]

<!DOCTYPE tp:taxon-treatment
  PUBLIC "-//TaxonX//DTD Taxonomic Treatment Publishing DTD v0 20100105//EN" "tax-treatment-NSO.dtd">
<tp:taxon-treatment xmlns:tp="http://www.plazi.org/taxpub"><tp:treatment-meta><kwd-group><label>Taxon classification</label><kwd><named-content content-type="kingdom">Animalia</named-content></kwd><kwd><named-content content-type="order">Araneae</named-content></kwd><kwd><named-content content-type="family">Linyphiidae</named-content></kwd></kwd-group><mixed-citation publication-type="journal"><person-group><name><surname>Zhao</surname><given-names>Qingyuan</given-names></name><name><surname>Li</surname><given-names>Shuqiang</given-names></name></person-group><article-title>A survey of linyphiid spiders from Xishuangbanna, Yunnan Province, China (<tp:taxon-name><tp:taxon-name-part taxon-name-part-type="order">Araneae</tp:taxon-name-part></tp:taxon-name>, <tp:taxon-name><tp:taxon-name-part taxon-name-part-type="family">Linyphiidae</tp:taxon-name-part></tp:taxon-name>)</article-title><source>Zookeys</source><day>4</day><month>12</month><year>2014</year><volume>2014</volume><issue>460</issue><fpage>1</fpage><lpage>181</lpage><pub-id pub-id-type="doi">10.3897/zookeys.460.7799</pub-id></mixed-citation></tp:treatment-meta><tp:nomenclature><tp:taxon-name>
                            <tp:taxon-name-part taxon-name-part-type="genus">Batueta</tp:taxon-name-part>
                            <tp:taxon-name-part taxon-name-part-type="species">similis</tp:taxon-name-part>
                        </tp:taxon-name><tp:taxon-authority>Wunderlich &amp; Song, 1995</tp:taxon-authority><xref ref-type="fig" rid="F13">Figs 13</xref><xref ref-type="fig" rid="F14">, 14</xref><xref ref-type="fig" rid="F15">, 15</xref><xref ref-type="fig" rid="F16">, 16</xref><tp:nomenclature-citation-list><tp:nomenclature-citation><tp:taxon-name><tp:taxon-name-part taxon-name-part-type="genus">Batueta</tp:taxon-name-part> <tp:taxon-name-part taxon-name-part-type="species">similis</tp:taxon-name-part></tp:taxon-name><comment>: <xref ref-type="bibr" rid="B69">Wunderlich and Song 1995</xref>: 345, figs 9–10 (♂).</comment></tp:nomenclature-citation></tp:nomenclature-citation-list></tp:nomenclature><tp:treatment-sec sec-type="Material examined"><title>Material examined.</title><p>2♂, CHINA, Yunnan: Menglun Town: Xishuangbanna, Tropical Botanical Garden <named-content xmlns:xlink="http://www.w3.org/1999/xlink" content-type="dwc:verbatimCoordinates" xlink:type="simple">21°54.200'N, 101°16.923'E</named-content>, elevation ca 608 m, 16.–24.11.2006, <italic><tp:taxon-name><tp:taxon-name-part taxon-name-part-type="genus">Paramichelia</tp:taxon-name-part> <tp:taxon-name-part taxon-name-part-type="species">baillonii</tp:taxon-name-part></tp:taxon-name></italic> plantation, pitfall traps; 1♂, <named-content xmlns:xlink="http://www.w3.org/1999/xlink" content-type="dwc:verbatimCoordinates" xlink:type="simple">21°53.823'N, 101°17.072'E</named-content>, elevation ca 613m, 1.–9.12.2006, <italic><tp:taxon-name><tp:taxon-name-part taxon-name-part-type="genus">Parameioneta</tp:taxon-name-part> <tp:taxon-name-part taxon-name-part-type="species">baillonii</tp:taxon-name-part></tp:taxon-name></italic> plantation, pitfall traps; 1♂, <named-content xmlns:xlink="http://www.w3.org/1999/xlink" content-type="dwc:verbatimCoordinates" xlink:type="simple">21°54.772'N, 101°16.043'E</named-content>, elevation ca 556 m, 16.–24.12.2006, <italic><tp:taxon-name><tp:taxon-name-part taxon-name-part-type="genus">Parameioneta</tp:taxon-name-part> <tp:taxon-name-part taxon-name-part-type="species">baillonii</tp:taxon-name-part></tp:taxon-name></italic> plantation, pitfall traps; 1♀, <named-content xmlns:xlink="http://www.w3.org/1999/xlink" content-type="dwc:verbatimCoordinates" xlink:type="simple">21°54.200'N, 101°16.923'E</named-content>, elevation ca 608 m, 19.–25.01.2007, <italic><tp:taxon-name><tp:taxon-name-part taxon-name-part-type="genus">Parameioneta</tp:taxon-name-part> <tp:taxon-name-part taxon-name-part-type="species">baillonii</tp:taxon-name-part></tp:taxon-name></italic> plantation, hand-collecting; 1♀, <named-content xmlns:xlink="http://www.w3.org/1999/xlink" content-type="dwc:verbatimCoordinates" xlink:type="simple">21°53.823'N, 101°17.072'E</named-content>, elevation ca 613 m, 19.–26.03.2007, <italic><tp:taxon-name><tp:taxon-name-part taxon-name-part-type="genus">Parameioneta</tp:taxon-name-part> <tp:taxon-name-part taxon-name-part-type="species">baillonii</tp:taxon-name-part></tp:taxon-name></italic> plantation, pitfall traps; 2♀, <named-content xmlns:xlink="http://www.w3.org/1999/xlink" content-type="dwc:verbatimCoordinates" xlink:type="simple">21°53.823'N, 101°17.072'E</named-content>, elevation ca 613 m, 1.–15.04.2007, <italic><tp:taxon-name><tp:taxon-name-part taxon-name-part-type="genus">Parameioneta</tp:taxon-name-part> <tp:taxon-name-part taxon-name-part-type="species">baillonii</tp:taxon-name-part></tp:taxon-name></italic> plantation, pitfall traps; 1♀, <named-content xmlns:xlink="http://www.w3.org/1999/xlink" content-type="dwc:verbatimCoordinates" xlink:type="simple">21°54.772'N, 101°16.043'E</named-content>, elevation ca 556 m, 10.–20.06.2007, <italic><tp:taxon-name><tp:taxon-name-part taxon-name-part-type="genus">Parameioneta</tp:taxon-name-part> <tp:taxon-name-part taxon-name-part-type="species">baillonii</tp:taxon-name-part></tp:taxon-name></italic> plantation, hand-collecting; 1♀, <named-content xmlns:xlink="http://www.w3.org/1999/xlink" content-type="dwc:verbatimCoordinates" xlink:type="simple">21°54.200'N, 101°16.923'E</named-content>, elevation ca 608 m, 1.–15.07.2007, <italic><tp:taxon-name><tp:taxon-name-part taxon-name-part-type="genus">Parameioneta</tp:taxon-name-part> <tp:taxon-name-part taxon-name-part-type="species">baillonii</tp:taxon-name-part></tp:taxon-name></italic> plantation, pitfall traps.</p></tp:treatment-sec><tp:treatment-sec sec-type="Diagnosis"><title>Diagnosis.</title><p>This species is distinguished from <italic><tp:taxon-name><tp:taxon-name-part taxon-name-part-type="genus">Batueta</tp:taxon-name-part> <tp:taxon-name-part taxon-name-part-type="species">cuspidata</tp:taxon-name-part></tp:taxon-name></italic> sp. n. by a small dorsal fig of epigyne, shorter route and fewer turnings of copulatory ducts (Figs <xref ref-type="fig" rid="F15">15C</xref>, <xref ref-type="fig" rid="F16">16B</xref>). The spermathecae are not obviously present in this species (Fig. <xref ref-type="fig" rid="F15">15C</xref>).</p></tp:treatment-sec><tp:treatment-sec sec-type="Description"><title>Description.</title><p>Male. Well described, e. g. by <xref ref-type="bibr" rid="B69">Wunderlich and Song (1995)</xref>.</p><p>Female (one of females from Xishuangbanna). Total length: 1.00. Carapace 0.50 long, 0.47 wide, earthy yellow. Sternum 0.28 long, 0.29 wide. Clypeus 0.08 high. Chelicerae promargin with 3 teeth, retromargin with 2 teeth. Eye sizes and interdistances: AME 0.05, ALE 0.05, PME 0.06, PLE 0.05, AME-AME/AME 0.40, PME-PME/PME 0.50, AME-ALE/ALE 0.20, PME-PLE/PLE 0.50, coxae IV separated by 1.22 times their width. Length of legs: I 1.85 (0.45, 0.15, 0.50, 0.40, 0.35), II 1.70 (0.44, 0.16, 0.43, 0.36, 0.31), III 1.23 (0.28, 0.09, 0.31, 0.30, 0.25), IV 1.80 (0.47, 0.16, 0.47, 0.39, 0.31). Leg formula: I-IV-II-III. TmI 0.24, TmIV absent. Tibial spine formula: 1-1-1-1. Abdomen greenish brown. Epigyne: ventral fig half-rounded, posterior margin smooth and hairless (Figs <xref ref-type="fig" rid="F15">15A</xref>, <xref ref-type="fig" rid="F16">16A</xref>); dorsal fig small, elliptical (Fig. <xref ref-type="fig" rid="F15">15C</xref>); copulatory ducts long, forming a helical structure (Figs <xref ref-type="fig" rid="F15">15C</xref>, <xref ref-type="fig" rid="F16">16B</xref>); fertilization openings conspicuous, close to copulatory openings (Fig. <xref ref-type="fig" rid="F15">15B</xref>).</p></tp:treatment-sec><tp:treatment-sec sec-type="Distribution"><title>Distribution.</title><p>China.</p></tp:treatment-sec><tp:treatment-sec sec-type="Remarks"><title>Remarks.</title><p>Female of the species is reported for the first time.</p><!--PageBreak--></tp:treatment-sec><tp:treatment-sec><!--Section generated to contain objects referenced in tp:taxon-treatment.--><fig id="F13" position="float" orientation="portrait"><label>Figure 13.</label><caption><p><italic>Batueta similis.</italic> <bold>A</bold> Palp, prolateral view <bold>B</bold> Palp, retrolateral view <bold>C</bold> Embolic division, prolateral view <bold>D</bold> Embolic division, retrolateral view. Scale bars: <bold>A</bold> as <bold>B</bold>, <bold>D</bold> as <bold>C.</bold></p></caption><graphic xmlns:xlink="http://www.w3.org/1999/xlink" xlink:href="zookeys-460-001-g013.jpg" position="float" orientation="portrait" xlink:type="simple" id="oo_35042.jpg"/></fig><fig id="F14" position="float" orientation="portrait"><label>Figure 14.</label><caption><p><italic>Batueta similis.</italic> <bold>A</bold> Palp, ventral view <bold>B</bold> Palp, dorsal view <bold>C</bold> Habitus, dorsal view <bold>D</bold> Habitus, ventral view <bold>E</bold> Habitus, lateral view. Scale bars: <bold>A</bold> as <bold>B</bold>, <bold>D</bold> as <bold>C.</bold></p></caption><graphic xmlns:xlink="http://www.w3.org/1999/xlink" xlink:href="zookeys-460-001-g014.jpg" position="float" orientation="portrait" xlink:type="simple" id="oo_35043.jpg"/></fig><fig id="F15" position="float" orientation="portrait"><label>Figure 15.</label><caption><p><italic>Batueta similis.</italic> <bold>A</bold> Epigyne, ventral view <bold>B</bold> Epigyne, dorsal view <bold>C</bold> Vulva, dorsal view <bold>D</bold> Habitus, dorsal view <bold>E</bold> Habitus, ventral view <bold>F</bold> Habitus lateral view. Scale bars: <bold>C</bold> as <bold>B</bold>, <bold>D</bold> and <bold>F</bold> as <bold>E.</bold></p></caption><graphic xmlns:xlink="http://www.w3.org/1999/xlink" xlink:href="zookeys-460-001-g015.jpg" position="float" orientation="portrait" xlink:type="simple" id="oo_35044.jpg"/></fig><fig id="F16" position="float" orientation="portrait"><label>Figure 16.</label><caption><p><italic>Batueta similis.</italic> <bold>A</bold> Epigyne, ventral view <bold>B</bold> Vulva, dorsal view Scale bar: <bold>A</bold> as <bold>B.</bold></p></caption><graphic xmlns:xlink="http://www.w3.org/1999/xlink" xlink:href="zookeys-460-001-g016.jpg" position="float" orientation="portrait" xlink:type="simple" id="oo_35045.jpg"/></fig></tp:treatment-sec><ref-list><ref id="B69"><mixed-citation xmlns:xlink="http://www.w3.org/1999/xlink" xlink:type="simple"><person-group><name name-style="western"><surname>Wunderlich</surname><given-names>J</given-names></name><name name-style="western"><surname>Song</surname><given-names>DX</given-names></name></person-group> (<year>1995</year>) <article-title>Four new spider species of the family <tp:taxon-name><tp:taxon-name-part taxon-name-part-type="family">Anapidae</tp:taxon-name-part></tp:taxon-name>, <tp:taxon-name><tp:taxon-name-part taxon-name-part-type="family">Linyphiidae</tp:taxon-name-part></tp:taxon-name>, and <tp:taxon-name><tp:taxon-name-part taxon-name-part-type="family">Nesticidae</tp:taxon-name-part></tp:taxon-name> from a tropical rain forest area of SW-China (<tp:taxon-name><tp:taxon-name-part taxon-name-part-type="class">Arachnida</tp:taxon-name-part></tp:taxon-name>: <tp:taxon-name><tp:taxon-name-part taxon-name-part-type="order">Araneae</tp:taxon-name-part></tp:taxon-name>).</article-title><source>Beiträge zur Araneologie</source><volume>4</volume>: <fpage>447</fpage>–<lpage>470</lpage>.</mixed-citation></ref></ref-list></tp:taxon-treatment>
