# Supplementary material for: A survey of linyphiid spiders from Xishuangbanna, Yunnan Province, China (Araneae, Linyphiidae)
Source: Zookeys. 2014 Dec 4;(460):1–181. doi: 10.3897/zookeys.460.7799 (PMC4283641; doi:10.3897/zookeys.460.7799)
Supplement: XML Treatment for Capsulia laciniosa [file zookeys.460.7799-treatment7.xml]

<!DOCTYPE tp:taxon-treatment
  PUBLIC "-//TaxonX//DTD Taxonomic Treatment Publishing DTD v0 20100105//EN" "tax-treatment-NSO.dtd">
<tp:taxon-treatment xmlns:tp="http://www.plazi.org/taxpub"><tp:treatment-meta><kwd-group><label>Taxon classification</label><kwd><named-content content-type="kingdom">Animalia</named-content></kwd><kwd><named-content content-type="order">Araneae</named-content></kwd><kwd><named-content content-type="family">Linyphiidae</named-content></kwd></kwd-group><mixed-citation publication-type="journal"><person-group><name><surname>Zhao</surname><given-names>Qingyuan</given-names></name><name><surname>Li</surname><given-names>Shuqiang</given-names></name></person-group><article-title>A survey of linyphiid spiders from Xishuangbanna, Yunnan Province, China (<tp:taxon-name><tp:taxon-name-part taxon-name-part-type="order">Araneae</tp:taxon-name-part></tp:taxon-name>, <tp:taxon-name><tp:taxon-name-part taxon-name-part-type="family">Linyphiidae</tp:taxon-name-part></tp:taxon-name>)</article-title><source>Zookeys</source><day>4</day><month>12</month><year>2014</year><volume>2014</volume><issue>460</issue><fpage>1</fpage><lpage>181</lpage><pub-id pub-id-type="doi">10.3897/zookeys.460.7799</pub-id></mixed-citation></tp:treatment-meta><tp:nomenclature><tp:taxon-name>
                            <tp:taxon-name-part taxon-name-part-type="genus">Capsulia</tp:taxon-name-part>
                            <tp:taxon-name-part taxon-name-part-type="species">laciniosa</tp:taxon-name-part>
                            <object-id xmlns:xlink="http://www.w3.org/1999/xlink" content-type="zoobank" xlink:type="simple">http://zoobank.org/A5DC95E2-B3DA-42F9-A92C-F9110B06F90A</object-id>
                        </tp:taxon-name><tp:taxon-status xmlns:xlink="http://www.w3.org/1999/xlink" xlink:type="simple">sp. n.</tp:taxon-status><xref ref-type="fig" rid="F17">Figs 17</xref><xref ref-type="fig" rid="F18">, 18</xref><xref ref-type="fig" rid="F19">, 19</xref><!--PageBreak--></tp:nomenclature><tp:treatment-sec sec-type="Types"><title>Types.</title><p>Holotype ♂: CHINA, Yunnan: Menglun Town: Xishuangbanna, Tropical Botanical Garden <named-content xmlns:xlink="http://www.w3.org/1999/xlink" content-type="dwc:verbatimCoordinates" xlink:type="simple">21°53.833'N, 101°17.001'E</named-content>, elevation ca 618 m, 25.11.2009, teak plantation, fogging.</p></tp:treatment-sec><tp:treatment-sec sec-type="Comparative material"><title>Comparative material.</title><p><italic><tp:taxon-name><tp:taxon-name-part taxon-name-part-type="genus">Capsulia</tp:taxon-name-part> <tp:taxon-name-part taxon-name-part-type="species">tianmushana</tp:taxon-name-part></tp:taxon-name></italic> (Chen &amp; Song, 1987), holotype ♂: CHINA, Zhejiang: Xinmaopeng Town: Mt. Tianmushan, <named-content xmlns:xlink="http://www.w3.org/1999/xlink" content-type="dwc:verbatimCoordinates" xlink:type="simple">30°2.400'N, 119°3.000'E</named-content>, 3.04.1983.</p></tp:treatment-sec><tp:treatment-sec sec-type="Etymology"><title>Etymology.</title><p>This name is derived from the Latin word ‘laciniosus’, which means ‘indented’, referring to the jagged fringe of the anterior terminal apophysis; adjective.</p></tp:treatment-sec><tp:treatment-sec sec-type="Diagnosis"><title>Diagnosis.</title><p>This species is similar to <italic><tp:taxon-name><tp:taxon-name-part taxon-name-part-type="genus">Capsulia</tp:taxon-name-part> <tp:taxon-name-part taxon-name-part-type="species">tianmushana</tp:taxon-name-part></tp:taxon-name></italic> (Chen &amp; Song, 1987) greatly, but differs by the following aspects: the edge of anterior terminal apophysis in <italic><tp:taxon-name><tp:taxon-name-part taxon-name-part-type="genus">Capsulia</tp:taxon-name-part> <tp:taxon-name-part taxon-name-part-type="species">laciniosa</tp:taxon-name-part></tp:taxon-name></italic> sp. n. is dentate (Fig. <xref ref-type="fig" rid="F18">18C</xref>), but smooth in <italic><tp:taxon-name><tp:taxon-name-part taxon-name-part-type="genus">Capsulia</tp:taxon-name-part> <tp:taxon-name-part taxon-name-part-type="species">tianmushana</tp:taxon-name-part></tp:taxon-name></italic>; the apex of pseudolamella in <italic><tp:taxon-name><tp:taxon-name-part taxon-name-part-type="genus">Capsulia</tp:taxon-name-part> <tp:taxon-name-part taxon-name-part-type="species">tianmushana</tp:taxon-name-part></tp:taxon-name></italic> is broad and strongly papillate (<xref ref-type="bibr" rid="B40">Saaristo et al. 2006</xref>: figs 18, 19, 21), while narrower and slightly bifurcate in <italic><tp:taxon-name><tp:taxon-name-part taxon-name-part-type="genus">Capsulia</tp:taxon-name-part> <tp:taxon-name-part taxon-name-part-type="species">laciniosa</tp:taxon-name-part></tp:taxon-name></italic> sp. n. (Fig. <xref ref-type="fig" rid="F17">17A–C</xref>); the thumb of embolus in <italic><tp:taxon-name><tp:taxon-name-part taxon-name-part-type="genus">Capsulia</tp:taxon-name-part> <tp:taxon-name-part taxon-name-part-type="species">laciniosa</tp:taxon-name-part></tp:taxon-name></italic> sp. n. is wider, but less pointed (Fig. <xref ref-type="fig" rid="F17">17C</xref>).</p></tp:treatment-sec><tp:treatment-sec sec-type="Description"><title>Description.</title><p>Male (holotype). Total length: 1.85. Carapace 0.90 long, 0.75 wide, yellow. Sternum 0.50 long, 0.50 wide, dark green. Clypeus 0.13 high. Chelicerae promargin with 3 teeth, retromargin with no teeth. Eye sizes and interdistances: AME 0.05, ALE 0.06, PME 0.06, PLE 0.05, AME-AME/AME 0.32, PME-PME/PME 0.17, AME-ALE/ALE 0.33, PME-PLE/PLE 0.50, coxae IV separated by 1.14 times their width. Length of legs: I 3.06 (0.81, 0.25, 0.88, 0.64, 0.48), II 2.91 (0.78, 0.28, 0.76, 0.62, 0.47), III 2.51 (0.65, 0.26, 0.60, 0.60, 0.40), IV 3.33 (0.91, 0.23, 0.94, 0.79, 0.46). Leg formula: IV-I-II-III. TmI 0.25, TmIV absent. Tibial spine formula: 2-2-2-2. Abdomen dark green, with pale transversal stripes. Palp: tibia with two retrolateral trichobothria and one prominent ventral outgrowth equipped with three long setae at tip (Figs <xref ref-type="fig" rid="F17">17B</xref>, <xref ref-type="fig" rid="F18">18B</xref>); cymbium with a pointed outgrowth (Figs <xref ref-type="fig" rid="F17">17A–B</xref>, <xref ref-type="fig" rid="F19">19A–B</xref>); paracymbium broad at base, ‘V’-shaped, with one folded and slightly bifurcate tip (Figs <xref ref-type="fig" rid="F17">17B</xref>, <xref ref-type="fig" rid="F18">18B</xref>); protegulum somewhat triangular; pit hook short and pointed (Fig. <xref ref-type="fig" rid="F17">17D</xref>). Anterior terminal apophysis broad at tip, with jagged fringe (Figs <xref ref-type="fig" rid="F17">17C</xref>, <xref ref-type="fig" rid="F18">18B</xref>); posterior terminal apophysis stout, with sharp end (Fig. <xref ref-type="fig" rid="F17">17C</xref>); median membrane short, with fringed tip (Fig. <xref ref-type="fig" rid="F18">18C</xref>); pseudolamella long and curved, with papillate apex (Fig. <xref ref-type="fig" rid="F17">17A–B</xref>); embolus mesally broad with a pointed tip (Fig. <xref ref-type="fig" rid="F17">17C</xref>); radix narrow distally with a folded anterior radical process, tailpiece small (Fig. <xref ref-type="fig" rid="F17">17A</xref>).</p><p>Female. Unknown.</p></tp:treatment-sec><tp:treatment-sec sec-type="Distribution"><title>Distribution.</title><p>Known only from type locality.</p></tp:treatment-sec><tp:treatment-sec><!--Section generated to contain objects referenced in tp:taxon-treatment.--><fig id="F17" position="float" orientation="portrait"><label>Figure 17.</label><caption><p><italic><tp:taxon-name><tp:taxon-name-part taxon-name-part-type="genus">Capsulia</tp:taxon-name-part> <tp:taxon-name-part taxon-name-part-type="species">laciniosa</tp:taxon-name-part></tp:taxon-name></italic> sp. n., male holotype. <bold>A</bold> Palp, prolateral view <bold>B</bold> Palp, retrolateral view <bold>C</bold> Embolic division, ventral view <bold>D</bold> distal part of suprategulum, ventral view. Scale bars: <bold>A</bold> as <bold>B.</bold></p></caption><graphic xmlns:xlink="http://www.w3.org/1999/xlink" xlink:href="zookeys-460-001-g017.jpg" position="float" orientation="portrait" xlink:type="simple" id="oo_35046.jpg"/></fig><fig id="F18" position="float" orientation="portrait"><label>Figure 18.</label><caption><p><italic><tp:taxon-name><tp:taxon-name-part taxon-name-part-type="genus">Capsulia</tp:taxon-name-part> <tp:taxon-name-part taxon-name-part-type="species">laciniosa</tp:taxon-name-part></tp:taxon-name></italic> sp. n., male holotype. <bold>A</bold> Palp, dorsal view <bold>B</bold> Palp, ventral view <bold>C</bold> Habitus, dorsal view <bold>D</bold> Habitus, ventral view <bold>E</bold> Habitus, lateral view. Scale bars: <bold>B</bold> as <bold>A</bold>, <bold>C</bold> and <bold>D</bold> as <bold>E.</bold></p></caption><graphic xmlns:xlink="http://www.w3.org/1999/xlink" xlink:href="zookeys-460-001-g018.jpg" position="float" orientation="portrait" xlink:type="simple" id="oo_35047.jpg"/></fig><fig id="F19" position="float" orientation="portrait"><label>Figure 19.</label><caption><p><italic><tp:taxon-name><tp:taxon-name-part taxon-name-part-type="genus">Capsulia</tp:taxon-name-part> <tp:taxon-name-part taxon-name-part-type="species">laciniosa</tp:taxon-name-part></tp:taxon-name></italic> sp. n., male holotype. <bold>A</bold> Palp, prolateral view <bold>B</bold> Palp, retrolateral view. Scale bar: <bold>A</bold> as <bold>B.</bold></p></caption><graphic xmlns:xlink="http://www.w3.org/1999/xlink" xlink:href="zookeys-460-001-g019.jpg" position="float" orientation="portrait" xlink:type="simple" id="oo_35048.jpg"/></fig></tp:treatment-sec><ref-list><ref id="B40"><mixed-citation xmlns:xlink="http://www.w3.org/1999/xlink" xlink:type="simple"><person-group><name name-style="western"><surname>Saaristo</surname><given-names>MI</given-names></name><name name-style="western"><surname>Tu</surname><given-names>L</given-names></name><name name-style="western"><surname>Li</surname><given-names>S</given-names></name></person-group> (<year>2006</year>) <article-title>A review of Chinese micronetine species (<tp:taxon-name><tp:taxon-name-part taxon-name-part-type="order">Araneae</tp:taxon-name-part></tp:taxon-name>: <tp:taxon-name><tp:taxon-name-part taxon-name-part-type="family">Linyphiidae</tp:taxon-name-part></tp:taxon-name>). Part I: Species of the ex-<italic><tp:taxon-name><tp:taxon-name-part taxon-name-part-type="genus">Arcuphantes</tp:taxon-name-part></tp:taxon-name></italic> and ex-<italic><tp:taxon-name><tp:taxon-name-part taxon-name-part-type="genus">Centromus</tp:taxon-name-part></tp:taxon-name></italic>.</article-title><source>Animal biology</source><volume>56</volume>: <fpage>383</fpage>–<lpage>401</lpage>. doi: <ext-link ext-link-type="doi" xlink:href="10.1163/157075606778441886" xlink:type="simple">10.1163/157075606778441886</ext-link></mixed-citation></ref></ref-list></tp:taxon-treatment>
