# Supplementary material for: A survey of linyphiid spiders from Xishuangbanna, Yunnan Province, China (Araneae, Linyphiidae)
Source: Zookeys. 2014 Dec 4;(460):1–181. doi: 10.3897/zookeys.460.7799 (PMC4283641; doi:10.3897/zookeys.460.7799)
Supplement: XML Treatment for Cirrosus [file zookeys.460.7799-treatment8.xml]

<!DOCTYPE tp:taxon-treatment
  PUBLIC "-//TaxonX//DTD Taxonomic Treatment Publishing DTD v0 20100105//EN" "tax-treatment-NSO.dtd">
<tp:taxon-treatment xmlns:tp="http://www.plazi.org/taxpub"><tp:treatment-meta><kwd-group><label>Taxon classification</label><kwd><named-content content-type="kingdom">Animalia</named-content></kwd><kwd><named-content content-type="order">Araneae</named-content></kwd><kwd><named-content content-type="family">Linyphiidae</named-content></kwd></kwd-group><mixed-citation publication-type="journal"><person-group><name><surname>Zhao</surname><given-names>Qingyuan</given-names></name><name><surname>Li</surname><given-names>Shuqiang</given-names></name></person-group><article-title>A survey of linyphiid spiders from Xishuangbanna, Yunnan Province, China (<tp:taxon-name><tp:taxon-name-part taxon-name-part-type="order">Araneae</tp:taxon-name-part></tp:taxon-name>, <tp:taxon-name><tp:taxon-name-part taxon-name-part-type="family">Linyphiidae</tp:taxon-name-part></tp:taxon-name>)</article-title><source>Zookeys</source><day>4</day><month>12</month><year>2014</year><volume>2014</volume><issue>460</issue><fpage>1</fpage><lpage>181</lpage><pub-id pub-id-type="doi">10.3897/zookeys.460.7799</pub-id></mixed-citation></tp:treatment-meta><tp:nomenclature><label>Genus</label><tp:taxon-name>
                            <tp:taxon-name-part taxon-name-part-type="genus">Cirrosus</tp:taxon-name-part>
                            <object-id xmlns:xlink="http://www.w3.org/1999/xlink" content-type="zoobank" xlink:type="simple">http://zoobank.org/4C3D37F2-F8FB-4BD9-BC35-E1CE80C2FDC4</object-id>
                        </tp:taxon-name><tp:taxon-status xmlns:xlink="http://www.w3.org/1999/xlink" xlink:type="simple">gen. n.</tp:taxon-status></tp:nomenclature><tp:treatment-sec sec-type="Type species"><title>Type species.</title><p><italic><tp:taxon-name><tp:taxon-name-part taxon-name-part-type="genus">Cirrosus</tp:taxon-name-part> <tp:taxon-name-part taxon-name-part-type="species">atrocaudatus</tp:taxon-name-part></tp:taxon-name></italic> sp. n.</p></tp:treatment-sec><tp:treatment-sec sec-type="Etymology"><title>Etymology.</title><p>The generic name is an arbitrary combination of letters. Gender is masculine.</p></tp:treatment-sec><tp:treatment-sec sec-type="Diagnosis"><title>Diagnosis.</title><p>This new genus is distinguished from all other linyphiids by its unique structure of embolic division, notably, by its hooked distal suprategular apophysis running along the tegulum (Fig. <xref ref-type="fig" rid="F20">20B</xref>), and long, filiform embolus, starting from the prolateral side of the embolic division, forming several coils (Fig. <xref ref-type="fig" rid="F20">20A, C–D</xref>), which is rarely seen in other genera.</p></tp:treatment-sec><tp:treatment-sec sec-type="Description"><title>Description.</title><p>Small sized <tp:taxon-name><tp:taxon-name-part taxon-name-part-type="subfamily">Erigoninae</tp:taxon-name-part></tp:taxon-name>. Carapace light yellow, unmodified in both sexes. Chelicerae with 4 promarginal and 3 retromarginal teeth. Chaetotaxy: tibial spine formula: 1-1-1-1. TmI ca 0.70, TmIV ca 0.70. Abdomen pale.</p><p>Male palp: tibia short, conical, with one retrolateral trichobothrium; tibial dorsal apophysis small and with a small patch of dark papillae (Figs <xref ref-type="fig" rid="F20">20B</xref>, <xref ref-type="fig" rid="F21">21A</xref>). Paracymbium ‘J’-shaped, hooked at tip (Figs <xref ref-type="fig" rid="F20">20B</xref>, <xref ref-type="fig" rid="F23">23B</xref>), broad in ventral view (Fig. <xref ref-type="fig" rid="F21">21B</xref>). Distal suprategular apophysis wavy, with a sharp, erect tip in retrolateral view (Fig. <xref ref-type="fig" rid="F20">20D</xref>); anterior radical process flat, somewhat knob-shaped in lateral view (Fig. <xref ref-type="fig" rid="F20">20A–D</xref>); embolus long, filiform, and curled up (Fig. <xref ref-type="fig" rid="F20">20C–D</xref>).</p><p>Epigyne: wide, with copulatory openings at the junction of two figs; copulatory ducts short, simple (Figs <xref ref-type="fig" rid="F22">22C</xref>, <xref ref-type="fig" rid="F23">23D</xref>); spermathecae somewhat rounded, separated by 1.5 diameter (Fig. <xref ref-type="fig" rid="F21">21B–C</xref>).</p></tp:treatment-sec><tp:treatment-sec sec-type="Species composition"><title>Species composition.</title><p>Type species only: <italic><tp:taxon-name><tp:taxon-name-part taxon-name-part-type="genus">Cirrosus</tp:taxon-name-part> <tp:taxon-name-part taxon-name-part-type="species">atrocaudatus</tp:taxon-name-part></tp:taxon-name></italic> sp. n.</p></tp:treatment-sec><tp:treatment-sec sec-type="Distribution"><title>Distribution.</title><p>China.</p></tp:treatment-sec><tp:treatment-sec sec-type="Remarks"><title>Remarks.</title><p>The presence of long, coiled embolus and prominent anterior radical process indicate that it might be distantly related to Southeast Asian genus <italic><tp:taxon-name><tp:taxon-name-part taxon-name-part-type="genus">Laogone</tp:taxon-name-part></tp:taxon-name></italic> Tanasevitch, 2014, but close relatives are difficult to hypothesize.</p></tp:treatment-sec><tp:treatment-sec><!--Section generated to contain objects referenced in tp:taxon-treatment.--><fig id="F20" position="float" orientation="portrait"><label>Figure 20.</label><caption><p><italic><tp:taxon-name><tp:taxon-name-part taxon-name-part-type="genus">Cirrosus</tp:taxon-name-part> <tp:taxon-name-part taxon-name-part-type="species">atrocaudatus</tp:taxon-name-part></tp:taxon-name></italic> sp. n., male holotype. <bold>A</bold> Palp, prolateral view <bold>B</bold> Palp, retrolateral view <bold>C</bold> Embolic division, prolateral view <bold>D</bold> Embolic division, retrolateral view. Scale bars: <bold>B</bold> as <bold>A</bold>, <bold>C</bold> as <bold>D.</bold></p></caption><graphic xmlns:xlink="http://www.w3.org/1999/xlink" xlink:href="zookeys-460-001-g020.jpg" position="float" orientation="portrait" xlink:type="simple" id="oo_35049.jpg"/></fig><fig id="F21" position="float" orientation="portrait"><label>Figure 21.</label><caption><p><italic><tp:taxon-name><tp:taxon-name-part taxon-name-part-type="genus">Cirrosus</tp:taxon-name-part> <tp:taxon-name-part taxon-name-part-type="species">atrocaudatus</tp:taxon-name-part></tp:taxon-name></italic> sp. n., male holotype. <bold>A</bold> Palp, dorsal view <bold>B</bold> Palp, ventral view <bold>C</bold> Habitus, dorsal view <bold>D</bold> Habitus, ventral view <bold>E</bold> Habitus, lateral view. Scale bars: <bold>A</bold> as <bold>B</bold>, <bold>C</bold> and <bold>E</bold> as <bold>D.</bold></p></caption><graphic xmlns:xlink="http://www.w3.org/1999/xlink" xlink:href="zookeys-460-001-g021.jpg" position="float" orientation="portrait" xlink:type="simple" id="oo_35050.jpg"/></fig><fig id="F23" position="float" orientation="portrait"><label>Figure 23.</label><caption><p><italic><tp:taxon-name><tp:taxon-name-part taxon-name-part-type="genus">Cirrosus</tp:taxon-name-part> <tp:taxon-name-part taxon-name-part-type="species">atrocaudatus</tp:taxon-name-part></tp:taxon-name></italic> sp. n., male holotype (<bold>A–B</bold>) and female paratype (<bold>C–D</bold>). <bold>A</bold> Palp, prolateral view <bold>B</bold> Palp, retrolateral view <bold>C</bold> Epigyne, ventral view <bold>D</bold> Vulva, dorsal view. Scale bars: <bold>A</bold> as <bold>B</bold>, <bold>C</bold> as <bold>D.</bold></p></caption><graphic xmlns:xlink="http://www.w3.org/1999/xlink" xlink:href="zookeys-460-001-g023.jpg" position="float" orientation="portrait" xlink:type="simple" id="oo_35052.jpg"/></fig><fig id="F22" position="float" orientation="portrait"><label>Figure 22.</label><caption><p><italic><tp:taxon-name><tp:taxon-name-part taxon-name-part-type="genus">Cirrosus</tp:taxon-name-part> <tp:taxon-name-part taxon-name-part-type="species">atrocaudatus</tp:taxon-name-part></tp:taxon-name></italic> sp. n., female paratype. <bold>A</bold> Epigyne, ventral view <bold>B</bold> Epigyne, dorsal view <bold>C</bold> Vulva, dorsal view <bold>D</bold> Habitus, dorsal view <bold>E</bold> Habitus, ventral view <bold>F</bold> Habitus lateral view. Scale bars: <bold>C</bold> as <bold>B</bold>, <bold>E</bold> and <bold>F</bold> as <bold>D.</bold></p></caption><graphic xmlns:xlink="http://www.w3.org/1999/xlink" xlink:href="zookeys-460-001-g022.jpg" position="float" orientation="portrait" xlink:type="simple" id="oo_35051.jpg"/></fig></tp:treatment-sec></tp:taxon-treatment>
