# Supplementary material for: A survey of linyphiid spiders from Xishuangbanna, Yunnan Province, China (Araneae, Linyphiidae)
Source: Zookeys. 2014 Dec 4;(460):1–181. doi: 10.3897/zookeys.460.7799 (PMC4283641; doi:10.3897/zookeys.460.7799)
Supplement: XML Treatment for Cirrosus atrocaudatus [file zookeys.460.7799-treatment9.xml]

<!DOCTYPE tp:taxon-treatment
  PUBLIC "-//TaxonX//DTD Taxonomic Treatment Publishing DTD v0 20100105//EN" "tax-treatment-NSO.dtd">
<tp:taxon-treatment xmlns:tp="http://www.plazi.org/taxpub"><tp:treatment-meta><kwd-group><label>Taxon classification</label><kwd><named-content content-type="kingdom">Animalia</named-content></kwd><kwd><named-content content-type="order">Araneae</named-content></kwd><kwd><named-content content-type="family">Linyphiidae</named-content></kwd></kwd-group><mixed-citation publication-type="journal"><person-group><name><surname>Zhao</surname><given-names>Qingyuan</given-names></name><name><surname>Li</surname><given-names>Shuqiang</given-names></name></person-group><article-title>A survey of linyphiid spiders from Xishuangbanna, Yunnan Province, China (<tp:taxon-name><tp:taxon-name-part taxon-name-part-type="order">Araneae</tp:taxon-name-part></tp:taxon-name>, <tp:taxon-name><tp:taxon-name-part taxon-name-part-type="family">Linyphiidae</tp:taxon-name-part></tp:taxon-name>)</article-title><source>Zookeys</source><day>4</day><month>12</month><year>2014</year><volume>2014</volume><issue>460</issue><fpage>1</fpage><lpage>181</lpage><pub-id pub-id-type="doi">10.3897/zookeys.460.7799</pub-id></mixed-citation></tp:treatment-meta><tp:nomenclature><tp:taxon-name>
                            <tp:taxon-name-part taxon-name-part-type="genus">Cirrosus</tp:taxon-name-part>
                            <tp:taxon-name-part taxon-name-part-type="species">atrocaudatus</tp:taxon-name-part>
                            <object-id xmlns:xlink="http://www.w3.org/1999/xlink" content-type="zoobank" xlink:type="simple">http://zoobank.org/CEE65301-FC9C-4195-9514-F169FA2E38FA</object-id>
                        </tp:taxon-name><tp:taxon-status xmlns:xlink="http://www.w3.org/1999/xlink" xlink:type="simple">sp. n.</tp:taxon-status><xref ref-type="fig" rid="F20">Figs 20</xref><xref ref-type="fig" rid="F21">, 21</xref><xref ref-type="fig" rid="F22">, 22</xref><xref ref-type="fig" rid="F23">, 23</xref></tp:nomenclature><tp:treatment-sec sec-type="Types"><title>Types.</title><p>Holotype ♂: CHINA, Yunnan: Menglun Town: Xishuangbanna Tropical Botanical Garden, <named-content xmlns:xlink="http://www.w3.org/1999/xlink" content-type="dwc:verbatimCoordinates" xlink:type="simple">21°54.600'N, 101°17.084'E</named-content>, elevation ca 640 m, 17.11.2009, <!--PageBreak-->Lvshilin tropical rain forest, fogging. Paratypes 1♂, same data as holotype; 1♂, <named-content xmlns:xlink="http://www.w3.org/1999/xlink" content-type="dwc:verbatimCoordinates" xlink:type="simple">21°55.035'N, 101°16.500'E</named-content>, elevation ca 558 m, 22.07.2009, primary tropical seasonal rain forest, fogging; 3♂1♀, <named-content xmlns:xlink="http://www.w3.org/1999/xlink" content-type="dwc:verbatimCoordinates" xlink:type="simple">21°53.646'N, 101°16.957'E</named-content>, elevation ca 589 m, 26.11.2009, bamboo plantation, fogging.</p></tp:treatment-sec><tp:treatment-sec sec-type="Etymology"><title>Etymology.</title><p>The name for this species comes from the Latin word ‘ater’ and ‘cauda’. The former means ‘black’, and the latter means ‘tail’. The combination refers to the dark end of the male’s abdomen; adjective.</p></tp:treatment-sec><tp:treatment-sec sec-type="Diagnosis"><title>Diagnosis.</title><p>See diagnosis of the genus.</p></tp:treatment-sec><tp:treatment-sec sec-type="Description"><title>Description.</title><p>Male (holotype). Total length: 1.41. Carapace 0.63 long, 0.50 wide, unmodified, light yellow. Sternum 0.31 long, 0.38 wide. Clypeus 0.19 high. Chelicerae promargin with 4 teeth, retromargin with 3 teeth. Eye sizes and interdistances: AME 0.06, ALE 0.06, PME 0.07, PLE 0.06, AME-AME/AME 0.33, PME-PME/PME 0.57, AME-ALE/ALE 0.33, PME-PLE/PLE 0.13, coxae IV separated by 1.92 times their width. Length of legs: I 2.05 (0.56, 0.18, 0.50, 0.50, 0.31), II 2.19 (0.61, 0.17, 0.55, 0.55, 0.31), III 1.64 (0.45, 0.16, 0.34, 0.42, 0.27), IV 2.02 (0.55, 0.17, 0.47, 0.52, 0.31). Leg formula: II-I-IV-III. Abdomen pale, with black posterior tip (Fig. <xref ref-type="fig" rid="F21">21C</xref>). Palp: see description of the genus.</p><p>Female (one of paratypes). Total length: 1.30. Carapace 0.60 long, 0.46 wide, tanned. Sternum 0.36 long, 0.33 wide. Clypeus 0.14 high. Chelicerae promargin with 4 teeth, retromargin with 3 teeth. Eye sizes and interdistances: AME 0.03, ALE 0.04, PME 0.04, PLE 0.05, AME-AME/AME 0.10, PME-PME/PME 0.10, AME-ALE/ALE 0.20, PME-PLE/PLE 0.40, coxae IV separated by 1.60 times their width. Length of legs: I 1.76 (0.50, 0.19, 0.40, 0.38, 0.29), II 2.02 (0.53, 0.18, 0.46, 0.44, 0.31), III 1.46 (0.39, 0.16, 0.30, 0.34, 0.27), IV 1.86 (0.48, 0.16, 0.48, 0.45, 0.29). Leg formula: II- IV-I-III. Abdomen beige, with dark posterior tip. Epigyne: see description of the genus.</p></tp:treatment-sec><tp:treatment-sec sec-type="Distribution"><title>Distribution.</title><p>Known only from type localities.</p></tp:treatment-sec><tp:treatment-sec><!--Section generated to contain objects referenced in tp:taxon-treatment.--><fig id="F20" position="float" orientation="portrait"><label>Figure 20.</label><caption><p><italic><tp:taxon-name><tp:taxon-name-part taxon-name-part-type="genus">Cirrosus</tp:taxon-name-part> <tp:taxon-name-part taxon-name-part-type="species">atrocaudatus</tp:taxon-name-part></tp:taxon-name></italic> sp. n., male holotype. <bold>A</bold> Palp, prolateral view <bold>B</bold> Palp, retrolateral view <bold>C</bold> Embolic division, prolateral view <bold>D</bold> Embolic division, retrolateral view. Scale bars: <bold>B</bold> as <bold>A</bold>, <bold>C</bold> as <bold>D.</bold></p></caption><graphic xmlns:xlink="http://www.w3.org/1999/xlink" xlink:href="zookeys-460-001-g020.jpg" position="float" orientation="portrait" xlink:type="simple" id="oo_35049.jpg"/></fig><fig id="F21" position="float" orientation="portrait"><label>Figure 21.</label><caption><p><italic><tp:taxon-name><tp:taxon-name-part taxon-name-part-type="genus">Cirrosus</tp:taxon-name-part> <tp:taxon-name-part taxon-name-part-type="species">atrocaudatus</tp:taxon-name-part></tp:taxon-name></italic> sp. n., male holotype. <bold>A</bold> Palp, dorsal view <bold>B</bold> Palp, ventral view <bold>C</bold> Habitus, dorsal view <bold>D</bold> Habitus, ventral view <bold>E</bold> Habitus, lateral view. Scale bars: <bold>A</bold> as <bold>B</bold>, <bold>C</bold> and <bold>E</bold> as <bold>D.</bold></p></caption><graphic xmlns:xlink="http://www.w3.org/1999/xlink" xlink:href="zookeys-460-001-g021.jpg" position="float" orientation="portrait" xlink:type="simple" id="oo_35050.jpg"/></fig><fig id="F22" position="float" orientation="portrait"><label>Figure 22.</label><caption><p><italic><tp:taxon-name><tp:taxon-name-part taxon-name-part-type="genus">Cirrosus</tp:taxon-name-part> <tp:taxon-name-part taxon-name-part-type="species">atrocaudatus</tp:taxon-name-part></tp:taxon-name></italic> sp. n., female paratype. <bold>A</bold> Epigyne, ventral view <bold>B</bold> Epigyne, dorsal view <bold>C</bold> Vulva, dorsal view <bold>D</bold> Habitus, dorsal view <bold>E</bold> Habitus, ventral view <bold>F</bold> Habitus lateral view. Scale bars: <bold>C</bold> as <bold>B</bold>, <bold>E</bold> and <bold>F</bold> as <bold>D.</bold></p></caption><graphic xmlns:xlink="http://www.w3.org/1999/xlink" xlink:href="zookeys-460-001-g022.jpg" position="float" orientation="portrait" xlink:type="simple" id="oo_35051.jpg"/></fig><fig id="F23" position="float" orientation="portrait"><label>Figure 23.</label><caption><p><italic><tp:taxon-name><tp:taxon-name-part taxon-name-part-type="genus">Cirrosus</tp:taxon-name-part> <tp:taxon-name-part taxon-name-part-type="species">atrocaudatus</tp:taxon-name-part></tp:taxon-name></italic> sp. n., male holotype (<bold>A–B</bold>) and female paratype (<bold>C–D</bold>). <bold>A</bold> Palp, prolateral view <bold>B</bold> Palp, retrolateral view <bold>C</bold> Epigyne, ventral view <bold>D</bold> Vulva, dorsal view. Scale bars: <bold>A</bold> as <bold>B</bold>, <bold>C</bold> as <bold>D.</bold></p></caption><graphic xmlns:xlink="http://www.w3.org/1999/xlink" xlink:href="zookeys-460-001-g023.jpg" position="float" orientation="portrait" xlink:type="simple" id="oo_35052.jpg"/></fig></tp:treatment-sec></tp:taxon-treatment>
