# Supplementary material for: A survey of linyphiid spiders from Xishuangbanna, Yunnan Province, China (Araneae, Linyphiidae)
Source: Zookeys. 2014 Dec 4;(460):1–181. doi: 10.3897/zookeys.460.7799 (PMC4283641; doi:10.3897/zookeys.460.7799)
Supplement: XML Treatment for Conglin [file zookeys.460.7799-treatment10.xml]

<!DOCTYPE tp:taxon-treatment
  PUBLIC "-//TaxonX//DTD Taxonomic Treatment Publishing DTD v0 20100105//EN" "tax-treatment-NSO.dtd">
<tp:taxon-treatment xmlns:tp="http://www.plazi.org/taxpub"><tp:treatment-meta><kwd-group><label>Taxon classification</label><kwd><named-content content-type="kingdom">Animalia</named-content></kwd><kwd><named-content content-type="order">Araneae</named-content></kwd><kwd><named-content content-type="family">Linyphiidae</named-content></kwd></kwd-group><mixed-citation publication-type="journal"><person-group><name><surname>Zhao</surname><given-names>Qingyuan</given-names></name><name><surname>Li</surname><given-names>Shuqiang</given-names></name></person-group><article-title>A survey of linyphiid spiders from Xishuangbanna, Yunnan Province, China (<tp:taxon-name><tp:taxon-name-part taxon-name-part-type="order">Araneae</tp:taxon-name-part></tp:taxon-name>, <tp:taxon-name><tp:taxon-name-part taxon-name-part-type="family">Linyphiidae</tp:taxon-name-part></tp:taxon-name>)</article-title><source>Zookeys</source><day>4</day><month>12</month><year>2014</year><volume>2014</volume><issue>460</issue><fpage>1</fpage><lpage>181</lpage><pub-id pub-id-type="doi">10.3897/zookeys.460.7799</pub-id></mixed-citation></tp:treatment-meta><tp:nomenclature><label>Genus</label><tp:taxon-name>
                            <tp:taxon-name-part taxon-name-part-type="genus">Conglin</tp:taxon-name-part>
                            <object-id xmlns:xlink="http://www.w3.org/1999/xlink" content-type="zoobank" xlink:type="simple">http://zoobank.org/D23AAAD0-13CF-4543-86B3-F037B2ED682E</object-id>
                        </tp:taxon-name><tp:taxon-status xmlns:xlink="http://www.w3.org/1999/xlink" xlink:type="simple">gen. n.</tp:taxon-status></tp:nomenclature><tp:treatment-sec sec-type="Type species"><title>Type species.</title><p><italic><tp:taxon-name><tp:taxon-name-part taxon-name-part-type="genus">Conglin</tp:taxon-name-part> <tp:taxon-name-part taxon-name-part-type="species">personatus</tp:taxon-name-part></tp:taxon-name></italic> sp. n.</p></tp:treatment-sec><tp:treatment-sec sec-type="Etymology"><title>Etymology.</title><p>The generic name is derived from the Chinese Pinyin ‘cóng lín’, meaning ‘forest’, in reference to habitat of the new genus. Gender is masculine.</p></tp:treatment-sec><tp:treatment-sec sec-type="Diagnosis"><title>Diagnosis.</title><p>This genus is diagnosed by its complexly routed copulatory ducts and the extended posterior end of the epigynal fig, not found in any other Southeast Asian erigonines (Fig. <xref ref-type="fig" rid="F24">24B–C</xref>).</p></tp:treatment-sec><tp:treatment-sec sec-type="Description"><title>Description.</title><p>Small sized <tp:taxon-name><tp:taxon-name-part taxon-name-part-type="subfamily">Erigoninae</tp:taxon-name-part></tp:taxon-name>. Carapace unmodified. Chelicerae with 5 promarginal teeth, and 4 retromarginal teeth. Chaetotaxy: tibial spine formula: 1-1-1-1. TmI unknown, TmIV unkown. Abdomen tanned, with dark green patches on the ventral side. Male unknown.</p><!--PageBreak--><p>Epigyne: ventral fig round and hunched, with an extension at the posterior end (Fig. <xref ref-type="fig" rid="F24">24A</xref>); the dorsal fig much shorter than the ventral fig, with curved posterior rim (Fig. <xref ref-type="fig" rid="F24">24C</xref>). The copulatory ducts long and twisted, and the route difficult to discern (Fig. <xref ref-type="fig" rid="F24">24C</xref>); no apparent spermathecae present.</p></tp:treatment-sec><tp:treatment-sec sec-type="Species composition"><title>Species composition.</title><p>Type species only: <italic><tp:taxon-name><tp:taxon-name-part taxon-name-part-type="genus">Conglin</tp:taxon-name-part> <tp:taxon-name-part taxon-name-part-type="species">personatus</tp:taxon-name-part></tp:taxon-name></italic> sp. n.</p></tp:treatment-sec><tp:treatment-sec sec-type="Distribution"><title>Distribution.</title><p>China.</p></tp:treatment-sec><tp:treatment-sec><!--Section generated to contain objects referenced in tp:taxon-treatment.--><fig id="F24" position="float" orientation="portrait"><label>Figure 24.</label><caption><p><italic><tp:taxon-name><tp:taxon-name-part taxon-name-part-type="genus">Conglin</tp:taxon-name-part> <tp:taxon-name-part taxon-name-part-type="species">personatus</tp:taxon-name-part></tp:taxon-name></italic> sp. n., female holotype. <bold>A</bold> Epigyne, ventral view <bold>B</bold> Epigyne, dorsal view <bold>C</bold> Vulva, dorsal view <bold>D</bold> Habitus, dorsal view <bold>E</bold> Habitus, ventral view <bold>F</bold> Habitus lateral view. Scale bars: <bold>B</bold> as <bold>C</bold>, <bold>E</bold> and <bold>F</bold> as <bold>E.</bold></p></caption><graphic xmlns:xlink="http://www.w3.org/1999/xlink" xlink:href="zookeys-460-001-g024.jpg" position="float" orientation="portrait" xlink:type="simple" id="oo_35053.jpg"/></fig></tp:treatment-sec></tp:taxon-treatment>
