# Supplementary material for: A survey of linyphiid spiders from Xishuangbanna, Yunnan Province, China (Araneae, Linyphiidae)
Source: Zookeys. 2014 Dec 4;(460):1–181. doi: 10.3897/zookeys.460.7799 (PMC4283641; doi:10.3897/zookeys.460.7799)
Supplement: XML Treatment for Conglin personatus [file zookeys.460.7799-treatment11.xml]

<!DOCTYPE tp:taxon-treatment
  PUBLIC "-//TaxonX//DTD Taxonomic Treatment Publishing DTD v0 20100105//EN" "tax-treatment-NSO.dtd">
<tp:taxon-treatment xmlns:tp="http://www.plazi.org/taxpub"><tp:treatment-meta><kwd-group><label>Taxon classification</label><kwd><named-content content-type="kingdom">Animalia</named-content></kwd><kwd><named-content content-type="order">Araneae</named-content></kwd><kwd><named-content content-type="family">Linyphiidae</named-content></kwd></kwd-group><mixed-citation publication-type="journal"><person-group><name><surname>Zhao</surname><given-names>Qingyuan</given-names></name><name><surname>Li</surname><given-names>Shuqiang</given-names></name></person-group><article-title>A survey of linyphiid spiders from Xishuangbanna, Yunnan Province, China (<tp:taxon-name><tp:taxon-name-part taxon-name-part-type="order">Araneae</tp:taxon-name-part></tp:taxon-name>, <tp:taxon-name><tp:taxon-name-part taxon-name-part-type="family">Linyphiidae</tp:taxon-name-part></tp:taxon-name>)</article-title><source>Zookeys</source><day>4</day><month>12</month><year>2014</year><volume>2014</volume><issue>460</issue><fpage>1</fpage><lpage>181</lpage><pub-id pub-id-type="doi">10.3897/zookeys.460.7799</pub-id></mixed-citation></tp:treatment-meta><tp:nomenclature><tp:taxon-name>
                            <tp:taxon-name-part taxon-name-part-type="genus">Conglin</tp:taxon-name-part>
                            <tp:taxon-name-part taxon-name-part-type="species">personatus</tp:taxon-name-part>
                            <object-id xmlns:xlink="http://www.w3.org/1999/xlink" content-type="zoobank" xlink:type="simple">http://zoobank.org/F9275252-06DD-4B13-878E-B9378A0E0301</object-id>
                        </tp:taxon-name><tp:taxon-status xmlns:xlink="http://www.w3.org/1999/xlink" xlink:type="simple">sp. n.</tp:taxon-status><xref ref-type="fig" rid="F24">Figs 24</xref><xref ref-type="fig" rid="F25">, 25</xref><!--PageBreak--></tp:nomenclature><tp:treatment-sec sec-type="Types"><title>Types.</title><p>Holotype ♀: CHINA, Yunnan: Mengyang Town: Baihuashan Tunnel: Xishuangbanna nature reserve, <named-content xmlns:xlink="http://www.w3.org/1999/xlink" content-type="dwc:verbatimCoordinates" xlink:type="simple">22°09.513'N, 100°53.220'E</named-content>, elevation ca 894 m, 25.06.2013, tropical seasonal rain forest, sieving.</p></tp:treatment-sec><tp:treatment-sec sec-type="Etymology"><title>Etymology.</title><p>This name is derived from the Latin word ‘personatus’ which means ‘masked’, in reference to the mask-shaped epigynal fig; adjective.</p></tp:treatment-sec><tp:treatment-sec sec-type="Diagnosis"><title>Diagnosis.</title><p>See diagnosis of the genus.</p></tp:treatment-sec><tp:treatment-sec sec-type="Description"><title>Description.</title><p>Female (holotype). Total length: 1.30. Carapace 0.60 long, 0.50 wide, greenish yellow. Sternum 0.40 long, 0.30 wide. Clypeus 0.11 high. Eyes sizes and interdistances: AME 0.03, ALE 0.06, PME 0.06, PLE 0.04, AME-AME/AME 0.67, PME-PME/PME 0.67, AME-ALE/ALE 0.33, PME-PLE/PLE 1.17, Coxae IV separated by 1.17 times their width. Lengths of legs: I 2.03 (0.56, 0.15, 0.60, 0.48, 0.24), II 2.11 (0.55, 0.17, 0.54, 0.44, 0.41), III 1.63 (0.40, 0.15, 0.39, 0.35, 0.34), IV 2.22 (0.60, 0.16, 0.56, 0.48, 0.42). Leg formula: IV-II-I-III. Epigyne: see description of the genus.</p><p>Male. Unknown.</p></tp:treatment-sec><tp:treatment-sec sec-type="Distribution"><title>Distribution.</title><p>Only known from its type locality.</p></tp:treatment-sec><tp:treatment-sec><!--Section generated to contain objects referenced in tp:taxon-treatment.--><fig id="F24" position="float" orientation="portrait"><label>Figure 24.</label><caption><p><italic><tp:taxon-name><tp:taxon-name-part taxon-name-part-type="genus">Conglin</tp:taxon-name-part> <tp:taxon-name-part taxon-name-part-type="species">personatus</tp:taxon-name-part></tp:taxon-name></italic> sp. n., female holotype. <bold>A</bold> Epigyne, ventral view <bold>B</bold> Epigyne, dorsal view <bold>C</bold> Vulva, dorsal view <bold>D</bold> Habitus, dorsal view <bold>E</bold> Habitus, ventral view <bold>F</bold> Habitus lateral view. Scale bars: <bold>B</bold> as <bold>C</bold>, <bold>E</bold> and <bold>F</bold> as <bold>E.</bold></p></caption><graphic xmlns:xlink="http://www.w3.org/1999/xlink" xlink:href="zookeys-460-001-g024.jpg" position="float" orientation="portrait" xlink:type="simple" id="oo_35053.jpg"/></fig><fig id="F25" position="float" orientation="portrait"><label>Figure 25.</label><caption><p><italic><tp:taxon-name><tp:taxon-name-part taxon-name-part-type="genus">Conglin</tp:taxon-name-part> <tp:taxon-name-part taxon-name-part-type="species">personatus</tp:taxon-name-part></tp:taxon-name></italic> sp. n., female holotype. <bold>A</bold> Epigyne, ventral view <bold>B</bold> Vulva, dorsal view Scale bar: <bold>B</bold> as <bold>A.</bold></p></caption><graphic xmlns:xlink="http://www.w3.org/1999/xlink" xlink:href="zookeys-460-001-g025.jpg" position="float" orientation="portrait" xlink:type="simple" id="oo_35054.jpg"/></fig></tp:treatment-sec></tp:taxon-treatment>
