# Supplementary material for: A survey of linyphiid spiders from Xishuangbanna, Yunnan Province, China (Araneae, Linyphiidae)
Source: Zookeys. 2014 Dec 4;(460):1–181. doi: 10.3897/zookeys.460.7799 (PMC4283641; doi:10.3897/zookeys.460.7799)
Supplement: XML Treatment for Curtimeticus [file zookeys.460.7799-treatment12.xml]

<!DOCTYPE tp:taxon-treatment
  PUBLIC "-//TaxonX//DTD Taxonomic Treatment Publishing DTD v0 20100105//EN" "tax-treatment-NSO.dtd">
<tp:taxon-treatment xmlns:tp="http://www.plazi.org/taxpub"><tp:treatment-meta><kwd-group><label>Taxon classification</label><kwd><named-content content-type="kingdom">Animalia</named-content></kwd><kwd><named-content content-type="order">Araneae</named-content></kwd><kwd><named-content content-type="family">Linyphiidae</named-content></kwd></kwd-group><mixed-citation publication-type="journal"><person-group><name><surname>Zhao</surname><given-names>Qingyuan</given-names></name><name><surname>Li</surname><given-names>Shuqiang</given-names></name></person-group><article-title>A survey of linyphiid spiders from Xishuangbanna, Yunnan Province, China (<tp:taxon-name><tp:taxon-name-part taxon-name-part-type="order">Araneae</tp:taxon-name-part></tp:taxon-name>, <tp:taxon-name><tp:taxon-name-part taxon-name-part-type="family">Linyphiidae</tp:taxon-name-part></tp:taxon-name>)</article-title><source>Zookeys</source><day>4</day><month>12</month><year>2014</year><volume>2014</volume><issue>460</issue><fpage>1</fpage><lpage>181</lpage><pub-id pub-id-type="doi">10.3897/zookeys.460.7799</pub-id></mixed-citation></tp:treatment-meta><tp:nomenclature><label>Genus</label><tp:taxon-name>
                            <tp:taxon-name-part taxon-name-part-type="genus">Curtimeticus</tp:taxon-name-part>
                            <object-id xmlns:xlink="http://www.w3.org/1999/xlink" content-type="zoobank" xlink:type="simple">http://zoobank.org/3222D6B9-5916-4908-9E9C-5D4C2FEBCD40</object-id>
                        </tp:taxon-name><tp:taxon-status xmlns:xlink="http://www.w3.org/1999/xlink" xlink:type="simple">gen. n.</tp:taxon-status></tp:nomenclature><tp:treatment-sec sec-type="Type species"><title>Type species.</title><p><italic><tp:taxon-name><tp:taxon-name-part taxon-name-part-type="genus">Curtimeticus</tp:taxon-name-part> <tp:taxon-name-part taxon-name-part-type="species">nebulosus</tp:taxon-name-part></tp:taxon-name></italic> sp. n.</p></tp:treatment-sec><tp:treatment-sec sec-type="Etymology"><title>Etymology.</title><p>The generic name is an arbitrary combination of letters. Gender is masculine.</p></tp:treatment-sec><tp:treatment-sec sec-type="Diagnosis"><title>Diagnosis.</title><p>This new genus is diagnosed by its prominent anterior radical process and the stout, short embolus. Its embolic division is similar to those in members of genus <italic><tp:taxon-name><tp:taxon-name-part taxon-name-part-type="genus">Tmeticus</tp:taxon-name-part></tp:taxon-name></italic> Menge, 1868, <italic><tp:taxon-name><tp:taxon-name-part taxon-name-part-type="genus">Donacochara</tp:taxon-name-part></tp:taxon-name></italic> Simon, 1884. All of them have a simple, straight embolic division with an embolus proper (<xref ref-type="bibr" rid="B27">Millidge 1977</xref>: fig. 41), but it differs from the other two by having a bifurcate anterior radical process (Figs <xref ref-type="fig" rid="F26">26A</xref>, <xref ref-type="fig" rid="F29">29A</xref>), each branch with a blunt tip (Fig. <xref ref-type="fig" rid="F26">26C–D</xref>) and an inconspicuous tailpiece. It is also clearly distinguished by the short palpal tibia with broad distal end and the short palpal patella without ventral teeth (Fig. <xref ref-type="fig" rid="F27">27C–E</xref>). The epigyne in female resembles that in <italic><tp:taxon-name><tp:taxon-name-part taxon-name-part-type="genus">Oedothorax</tp:taxon-name-part></tp:taxon-name></italic> Bertkau, 1883 (<xref ref-type="bibr" rid="B37">Roberts 1987</xref>: figs 59b–o), but has longer copulatory ducts; The epigyne of female paratype is also quite similar to those in <italic><tp:taxon-name><tp:taxon-name-part taxon-name-part-type="genus">Paratmeticus</tp:taxon-name-part> <tp:taxon-name-part taxon-name-part-type="species">bipunctis</tp:taxon-name-part></tp:taxon-name></italic> (Bösenberg &amp; Strand, 1906) and <italic><tp:taxon-name><tp:taxon-name-part taxon-name-part-type="genus">Tmeticus</tp:taxon-name-part> <tp:taxon-name-part taxon-name-part-type="species">nigriceps</tp:taxon-name-part></tp:taxon-name></italic> (Kulczyński, 1916) in ventral view (<xref ref-type="bibr" rid="B23">Marusik and Koponen 2010</xref>: figs 14, 18), but differs by the route of copulatory ducts (Figs <xref ref-type="fig" rid="F28">28C</xref>, <xref ref-type="fig" rid="F29">29D</xref>).</p></tp:treatment-sec><tp:treatment-sec sec-type="Description"><title>Description.</title><p>Small sized <tp:taxon-name><tp:taxon-name-part taxon-name-part-type="subfamily">Erigoninae</tp:taxon-name-part></tp:taxon-name>. Carapace unmodified, reddish brown, with dark radial stripes in both sexes. Chelicerae with 5 promarginal teeth, and 4 retromarginal teeth in both sexes. Chaetotaxy: tibial spine formula: 2-2-1-1. TmI ca 0.50 in male, ca 0.60 in female, TmIV ca 0.70 in male, ca 0.50 in female. Abdomen greenish grey with a pale central patch.</p><p>Male palp: tibia with two retrolateral trichobothria and several ventral long setae; tibia with two apophyses, the retrolateral one petal-like (Fig. <xref ref-type="fig" rid="F26">26A–B</xref>), the inner surface of which covered with inconspicuous papillae (Fig. <xref ref-type="fig" rid="F27">27A</xref>); protegular process prominent, with pointed tip (Fig. <xref ref-type="fig" rid="F26">26B</xref>). Radix small slender, with two anterior branches (Fig. <xref ref-type="fig" rid="F26">26A, C–D</xref>); embolus stout, situated between radical process and protegulum (Fig. <xref ref-type="fig" rid="F26">26B</xref>); in ventral view the tegular sac partially covering the ventral tip of anterior radical process (Fig. <xref ref-type="fig" rid="F27">27B</xref>).</p><p>Epigyne: ventral fig wide, with copulatory openings at the junction of dorsal fig and ventral fig (Fig. <xref ref-type="fig" rid="F28">28C</xref>); copulatory ducts straight and long, in the shape of cylinder (Fig. <xref ref-type="fig" rid="F28">28C</xref>); spermathecae elliptical (Fig. <xref ref-type="fig" rid="F28">28C</xref>); fertilization ducts short, following an arc route (Figs <xref ref-type="fig" rid="F28">28C</xref>, <xref ref-type="fig" rid="F29">29D</xref>).</p></tp:treatment-sec><tp:treatment-sec sec-type="Species composition"><title>Species composition.</title><p>Type species only: <italic><tp:taxon-name><tp:taxon-name-part taxon-name-part-type="genus">Curtimeticus</tp:taxon-name-part> <tp:taxon-name-part taxon-name-part-type="species">nebulosus</tp:taxon-name-part></tp:taxon-name></italic> sp. n.</p></tp:treatment-sec><tp:treatment-sec sec-type="Distribution"><title>Distribution.</title><p>China.</p></tp:treatment-sec><tp:treatment-sec><!--Section generated to contain objects referenced in tp:taxon-treatment.--><fig id="F26" position="float" orientation="portrait"><label>Figure 26.</label><caption><p><italic><tp:taxon-name><tp:taxon-name-part taxon-name-part-type="genus">Curtimeticus</tp:taxon-name-part> <tp:taxon-name-part taxon-name-part-type="species">nebulosus</tp:taxon-name-part></tp:taxon-name></italic> p. n., male holotype. <bold>A</bold> Palp, prolateral view <bold>B</bold> Palp, retrolateral view <bold>C</bold> Embolic division, retrolateral view <bold>D</bold> Embolic division, prolateral view. Scale bars: <bold>A</bold> as <bold>B</bold>, <bold>D</bold> as <bold>C.</bold></p></caption><graphic xmlns:xlink="http://www.w3.org/1999/xlink" xlink:href="zookeys-460-001-g026.jpg" position="float" orientation="portrait" xlink:type="simple" id="oo_35055.jpg"/></fig><fig id="F29" position="float" orientation="portrait"><label>Figure 29.</label><caption><p><italic><tp:taxon-name><tp:taxon-name-part taxon-name-part-type="genus">Curtimeticus</tp:taxon-name-part> <tp:taxon-name-part taxon-name-part-type="species">nebulosus</tp:taxon-name-part></tp:taxon-name></italic> sp. n., male holotype (<bold>A–B</bold>) and female paratype (<bold>C–D</bold>). <bold>A</bold> Palp, prolateral view <bold>B</bold> Palp, retrolateral view <bold>C</bold> Epigyne, ventral view <bold>D</bold> Vulva, dorsal view. Scale bar: <bold>B</bold> as <bold>A</bold>, <bold>C</bold> as <bold>D.</bold></p></caption><graphic xmlns:xlink="http://www.w3.org/1999/xlink" xlink:href="zookeys-460-001-g029.jpg" position="float" orientation="portrait" xlink:type="simple" id="oo_35058.jpg"/></fig><fig id="F27" position="float" orientation="portrait"><label>Figure 27.</label><caption><p><italic><tp:taxon-name><tp:taxon-name-part taxon-name-part-type="genus">Curtimeticus</tp:taxon-name-part> <tp:taxon-name-part taxon-name-part-type="species">nebulosus</tp:taxon-name-part></tp:taxon-name></italic> sp. n., male holotype. <bold>A</bold> Palp, dorsal view <bold>B</bold> Palp, ventral view <bold>C</bold> Habitus, dorsal view <bold>D</bold> Habitus, ventral view <bold>E</bold> Habitus, lateral view. Scale bars: <bold>B</bold> as <bold>A</bold>, <bold>C</bold> and <bold>D</bold> as <bold>E.</bold></p></caption><graphic xmlns:xlink="http://www.w3.org/1999/xlink" xlink:href="zookeys-460-001-g027.jpg" position="float" orientation="portrait" xlink:type="simple" id="oo_35056.jpg"/></fig><fig id="F28" position="float" orientation="portrait"><label>Figure 28.</label><caption><p><italic><tp:taxon-name><tp:taxon-name-part taxon-name-part-type="genus">Curtimeticus</tp:taxon-name-part> <tp:taxon-name-part taxon-name-part-type="species">nebulosus</tp:taxon-name-part></tp:taxon-name></italic> sp. n., female paratype. <bold>A</bold> Epigyne, ventral view <bold>B</bold> Epigyne, dorsal view <bold>C</bold> Vulva, dorsal view <bold>D</bold> Habitus, dorsal view <bold>E</bold> Habitus, ventral view <bold>F</bold> Habitus lateral view. Scale bars: <bold>C</bold> as <bold>B</bold>, <bold>D</bold> and <bold>E</bold> as <bold>F.</bold></p></caption><graphic xmlns:xlink="http://www.w3.org/1999/xlink" xlink:href="zookeys-460-001-g028.jpg" position="float" orientation="portrait" xlink:type="simple" id="oo_35057.jpg"/></fig></tp:treatment-sec><ref-list><ref id="B27"><mixed-citation xmlns:xlink="http://www.w3.org/1999/xlink" xlink:type="simple"><person-group><name name-style="western"><surname>Millidge</surname><given-names>AF</given-names></name></person-group> (<year>1977</year>) <article-title>The conformation of the male palpal organs of linyphiid spiders, and its application to the taxonomic and phylogenetic analysis of the family (<tp:taxon-name><tp:taxon-name-part taxon-name-part-type="order">Araneae</tp:taxon-name-part></tp:taxon-name>: <tp:taxon-name><tp:taxon-name-part taxon-name-part-type="family">Linyphiidae</tp:taxon-name-part></tp:taxon-name>).</article-title><source>Bulletin of British Arachnological Society</source><volume>4</volume>(<issue>1</issue>): <fpage>1</fpage>–<lpage>60</lpage>.</mixed-citation></ref><ref id="B37"><mixed-citation xmlns:xlink="http://www.w3.org/1999/xlink" xlink:type="simple"><person-group><name name-style="western"><surname>Roberts</surname><given-names>MJ</given-names></name></person-group> (<year>1987</year>) <source>The Spiders of Great Britain and Ireland. Volume 2.</source><publisher-name>Harley Books</publisher-name>, <publisher-loc>England</publisher-loc>, <size units="page">204 pp</size>.</mixed-citation></ref><ref id="B23"><mixed-citation xmlns:xlink="http://www.w3.org/1999/xlink" xlink:type="simple"><person-group><name name-style="western"><surname>Marusik</surname><given-names>YM</given-names></name><name name-style="western"><surname>Koponen</surname><given-names>S</given-names></name></person-group> (<year>2010</year>) <article-title>A review of the Holarctic genus <italic><tp:taxon-name><tp:taxon-name-part taxon-name-part-type="genus">Tmeticus</tp:taxon-name-part></tp:taxon-name></italic> Menge, 1868 (<tp:taxon-name><tp:taxon-name-part taxon-name-part-type="order">Araneae</tp:taxon-name-part></tp:taxon-name>, <tp:taxon-name><tp:taxon-name-part taxon-name-part-type="family">Linyphiidae</tp:taxon-name-part></tp:taxon-name>), with a description of a new genus.</article-title><source>ZooKeys</source><volume>59</volume>: <fpage>15</fpage>–<lpage>37</lpage>. doi: <ext-link ext-link-type="doi" xlink:href="10.3897/zookeys.59.508" xlink:type="simple">10.3897/zookeys.59.508</ext-link></mixed-citation></ref></ref-list></tp:taxon-treatment>
