# Supplementary material for: A survey of linyphiid spiders from Xishuangbanna, Yunnan Province, China (Araneae, Linyphiidae)
Source: Zookeys. 2014 Dec 4;(460):1–181. doi: 10.3897/zookeys.460.7799 (PMC4283641; doi:10.3897/zookeys.460.7799)
Supplement: XML Treatment for Dactylopisthes separatus [file zookeys.460.7799-treatment14.xml]

<!DOCTYPE tp:taxon-treatment
  PUBLIC "-//TaxonX//DTD Taxonomic Treatment Publishing DTD v0 20100105//EN" "tax-treatment-NSO.dtd">
<tp:taxon-treatment xmlns:tp="http://www.plazi.org/taxpub"><tp:treatment-meta><kwd-group><label>Taxon classification</label><kwd><named-content content-type="kingdom">Animalia</named-content></kwd><kwd><named-content content-type="order">Araneae</named-content></kwd><kwd><named-content content-type="family">Linyphiidae</named-content></kwd></kwd-group><mixed-citation publication-type="journal"><person-group><name><surname>Zhao</surname><given-names>Qingyuan</given-names></name><name><surname>Li</surname><given-names>Shuqiang</given-names></name></person-group><article-title>A survey of linyphiid spiders from Xishuangbanna, Yunnan Province, China (<tp:taxon-name><tp:taxon-name-part taxon-name-part-type="order">Araneae</tp:taxon-name-part></tp:taxon-name>, <tp:taxon-name><tp:taxon-name-part taxon-name-part-type="family">Linyphiidae</tp:taxon-name-part></tp:taxon-name>)</article-title><source>Zookeys</source><day>4</day><month>12</month><year>2014</year><volume>2014</volume><issue>460</issue><fpage>1</fpage><lpage>181</lpage><pub-id pub-id-type="doi">10.3897/zookeys.460.7799</pub-id></mixed-citation></tp:treatment-meta><tp:nomenclature><tp:taxon-name>
                            <tp:taxon-name-part taxon-name-part-type="genus">Dactylopisthes</tp:taxon-name-part>
                            <tp:taxon-name-part taxon-name-part-type="species">separatus</tp:taxon-name-part>
                            <object-id xmlns:xlink="http://www.w3.org/1999/xlink" content-type="zoobank" xlink:type="simple">http://zoobank.org/669B3DD3-5B63-4F95-863D-8FBC59F7EE6C</object-id>
                        </tp:taxon-name><tp:taxon-status xmlns:xlink="http://www.w3.org/1999/xlink" xlink:type="simple">sp. n.</tp:taxon-status><xref ref-type="fig" rid="F30">Figs 30</xref><xref ref-type="fig" rid="F31">, 31</xref><!--PageBreak--></tp:nomenclature><tp:treatment-sec sec-type="Types"><title>Types.</title><p>Holotype ♀: CHINA, Yunnan: Menglun Town: Xishuangbanna Tropical Botanical Garden, <named-content xmlns:xlink="http://www.w3.org/1999/xlink" content-type="dwc:verbatimCoordinates" xlink:type="simple">21°55.551'N, 101°16.923'E</named-content>, elevation ca 561 m, 16.–28.02.2007, rubber-tea plantation, trunk traps. Paratypes 1♀, <named-content xmlns:xlink="http://www.w3.org/1999/xlink" content-type="dwc:verbatimCoordinates" xlink:type="simple">21°54.213'N, 101°16.927'E</named-content>, elevation ca 590 m, 24.11.2006, G 213 road, arbor plantation, fogging; 1♀, <named-content xmlns:xlink="http://www.w3.org/1999/xlink" content-type="dwc:verbatimCoordinates" xlink:type="simple">21°55.551'N, 101°16.923'E</named-content>, elevation ca 585 m, 19.–25.01.2007, rubber tree plantation, hand-collecting; 1♀, <named-content xmlns:xlink="http://www.w3.org/1999/xlink" content-type="dwc:verbatimCoordinates" xlink:type="simple">21°54.463'N, 101°15.978'E</named-content>, elevation ca 569 m, 1.–15.02.2007, rubber-tea plantation, trunk traps; 1♀, <named-content xmlns:xlink="http://www.w3.org/1999/xlink" content-type="dwc:verbatimCoordinates" xlink:type="simple">21°54.646'N, 101°16.257'E</named-content>, elevation ca 572 m, 1.–15.02.2007, rubber-tea plantation, trunk traps; 1♀, <named-content xmlns:xlink="http://www.w3.org/1999/xlink" content-type="dwc:verbatimCoordinates" xlink:type="simple">21°54.684'N, 101°16.319'E</named-content>, elevation ca 585 m, 16.–28.02.2007, rubber tree plantation, trunk traps; 1♀, <named-content xmlns:xlink="http://www.w3.org/1999/xlink" content-type="dwc:verbatimCoordinates" xlink:type="simple">21°54.498'N, 101°16.326'E</named-content>, elevation ca 586 m, 4.–11.05.2007, rubber tree plantation, hand-collecting; 1♀, <named-content xmlns:xlink="http://www.w3.org/1999/xlink" content-type="dwc:verbatimCoordinates" xlink:type="simple">21°54.710'N, 101°16.941'E</named-content>, elevation ca 652 m, 15.11.2009, Lvshilin, tropical seasonal rain forest; 1♀, <named-content xmlns:xlink="http://www.w3.org/1999/xlink" content-type="dwc:verbatimCoordinates" xlink:type="simple">21°56.206'N, 101°16.204'E</named-content>, elevation ca 558 m, 1.12.2009, tropical evergreen rain forest.</p></tp:treatment-sec><tp:treatment-sec sec-type="Etymology"><title>Etymology.</title><p>The name for this species is derived from the Latin word ‘separatus’, which means ‘unconnected’, referring to the separated ventral fig of the epigyne; adjective.</p></tp:treatment-sec><tp:treatment-sec sec-type="Diagnosis"><title>Diagnosis.</title><p>This species is similar to <italic><tp:taxon-name><tp:taxon-name-part taxon-name-part-type="genus">Dactylopisthes</tp:taxon-name-part> <tp:taxon-name-part taxon-name-part-type="species">locketi</tp:taxon-name-part></tp:taxon-name></italic> (Tanasevitch, 1983) in the general shape of epigyne (<xref ref-type="bibr" rid="B52">Tanasevitch 1989</xref>: fig. 127), but different in the detailed structure: the spermathecae in <italic><tp:taxon-name><tp:taxon-name-part taxon-name-part-type="genus">Dactylopisthes</tp:taxon-name-part> <tp:taxon-name-part taxon-name-part-type="species">separatus</tp:taxon-name-part></tp:taxon-name></italic> sp. n. are more separated than those in <italic><tp:taxon-name><tp:taxon-name-part taxon-name-part-type="genus">Dactylopisthes</tp:taxon-name-part> <tp:taxon-name-part taxon-name-part-type="species">locketi</tp:taxon-name-part></tp:taxon-name></italic> (Fig. <xref ref-type="fig" rid="F30">30B</xref>), and situated closer to the posterior rim of the epigyne; the two pieces of separated ventral fig are narrower and more pointed (Fig. <xref ref-type="fig" rid="F30">30A</xref>).</p></tp:treatment-sec><tp:treatment-sec sec-type="Description"><title>Description.</title><p>Female (holotype). Total length: 1.60. Carapace 0.69 long, 0.55 wide, yellow, with dark margin. Sternum 0.36 long, 0.41 wide. Clypeus 0.14 high. Chelicerae promargin with 4 teeth, retromargin with 3 teeth. Eye sizes and interdistances: AME 0.05, ALE 0.06, PME 0.06, PLE 0.06, AME-AME/AME 0.20, PME-PME/PME 0.67, AME-ALE/ALE 0.13, PME-PLE/PLE 0.17, coxae IV separated by 1.92 times their width. Length of legs: I 2.11 (0.61, 0.20, 0.50, 0.45, 0.35), II 2.22 (0.62, 0.19, 0.55, 0.53, 0.33), III 1.76 (0.48, 0.18, 0.40, 0.42, 0.28), IV 2.24 (0.63, 0.19, 0.50, 0.55, 0.37). Leg formula: IV-II-I-III. TmI 0.69, TmIV 0.65. Tibial spine formula: 2-2-1-1. Abdomen pale, with a greenish grey horseshoe band on dorsum, and a small dark patch at the posterior end. Epigyne: ventral fig subdivided, with two rounded ends (Figs <xref ref-type="fig" rid="F30">30A</xref>, <xref ref-type="fig" rid="F31">31A</xref>); dorsal fig tongue-shaped (Fig. <xref ref-type="fig" rid="F30">30B</xref>); copulatory openings near the posterior margin of ventral fig (Fig. <xref ref-type="fig" rid="F30">30C</xref>); copulatory ducts short and straight; spermathecae somewhat elliptical, separated by two diameters (Fig. <xref ref-type="fig" rid="F30">30C</xref>).</p><p>Male. Unknown.</p></tp:treatment-sec><tp:treatment-sec sec-type="Remarks"><title>Remarks.</title><p>The diagnosis of this species is solely based on the female specimens and the genera within or related to the <italic><tp:taxon-name><tp:taxon-name-part taxon-name-part-type="genus">Savignia</tp:taxon-name-part></tp:taxon-name></italic> group share very similar epigynal structure, which makes it rather difficult to place species in correct genus by comparing epigynes only. The value of TmI of this species and the pattern on its abdomen’s dorsum seem to be different from other existing congeners in <italic><tp:taxon-name><tp:taxon-name-part taxon-name-part-type="genus">Dactylopisthes</tp:taxon-name-part></tp:taxon-name></italic>, but it could be tentatively placed in this genus because of its resemblance to <italic><tp:taxon-name><tp:taxon-name-part taxon-name-part-type="genus">Dactylopisthes</tp:taxon-name-part> <tp:taxon-name-part taxon-name-part-type="species">locketi</tp:taxon-name-part></tp:taxon-name></italic>. A more reasonable diagnosis will be made when the male specimens are collected and studied.</p></tp:treatment-sec><tp:treatment-sec><!--Section generated to contain objects referenced in tp:taxon-treatment.--><fig id="F30" position="float" orientation="portrait"><label>Figure 30.</label><caption><p><italic><tp:taxon-name><tp:taxon-name-part taxon-name-part-type="genus">Dactylopisthes</tp:taxon-name-part> <tp:taxon-name-part taxon-name-part-type="species">separatus</tp:taxon-name-part></tp:taxon-name></italic> sp. n., female holotype. <bold>A</bold> Epigyne, ventral view <bold>B</bold> Epigyne, dorsal view <bold>C</bold> Vulva, dorsal view <bold>D</bold> Habitus, dorsal view <bold>E</bold> Habitus, ventral view <bold>F</bold> Habitus lateral view. Scale bars: <bold>C</bold> as <bold>B</bold>, <bold>D</bold> and <bold>E</bold> as <bold>F.</bold></p></caption><graphic xmlns:xlink="http://www.w3.org/1999/xlink" xlink:href="zookeys-460-001-g030.jpg" position="float" orientation="portrait" xlink:type="simple" id="oo_35059.jpg"/></fig><fig id="F31" position="float" orientation="portrait"><label>Figure 31.</label><caption><p><italic><tp:taxon-name><tp:taxon-name-part taxon-name-part-type="genus">Dactylopisthes</tp:taxon-name-part> <tp:taxon-name-part taxon-name-part-type="species">separatus</tp:taxon-name-part></tp:taxon-name></italic> sp. n., female holotype. <bold>A</bold> Epigyne, ventral view <bold>B</bold> Vulva, dorsal view. Scale bars: <bold>A</bold> as <bold>B.</bold></p></caption><graphic xmlns:xlink="http://www.w3.org/1999/xlink" xlink:href="zookeys-460-001-g031.jpg" position="float" orientation="portrait" xlink:type="simple" id="oo_35060.jpg"/></fig></tp:treatment-sec><ref-list><ref id="B52"><mixed-citation xmlns:xlink="http://www.w3.org/1999/xlink" xlink:type="simple"><person-group><name name-style="western"><surname>Tanasevitch</surname><given-names>AV</given-names></name></person-group> (<year>1989</year>) <article-title>The linyphiid spiders of Middle Asia (<tp:taxon-name><tp:taxon-name-part taxon-name-part-type="class">Arachnida</tp:taxon-name-part></tp:taxon-name>: <tp:taxon-name><tp:taxon-name-part taxon-name-part-type="order">Araneae</tp:taxon-name-part></tp:taxon-name>: <tp:taxon-name><tp:taxon-name-part taxon-name-part-type="family">Linyphiidae</tp:taxon-name-part></tp:taxon-name>).</article-title><source>Senckenbergiana Biologica</source><volume>69</volume>: <fpage>83</fpage>–<lpage>176</lpage>.</mixed-citation></ref></ref-list></tp:taxon-treatment>
