# Supplementary material for: A survey of linyphiid spiders from Xishuangbanna, Yunnan Province, China (Araneae, Linyphiidae)
Source: Zookeys. 2014 Dec 4;(460):1–181. doi: 10.3897/zookeys.460.7799 (PMC4283641; doi:10.3897/zookeys.460.7799)
Supplement: XML Treatment for Gladiata [file zookeys.460.7799-treatment16.xml]

<!DOCTYPE tp:taxon-treatment
  PUBLIC "-//TaxonX//DTD Taxonomic Treatment Publishing DTD v0 20100105//EN" "tax-treatment-NSO.dtd">
<tp:taxon-treatment xmlns:tp="http://www.plazi.org/taxpub"><tp:treatment-meta><kwd-group><label>Taxon classification</label><kwd><named-content content-type="kingdom">Animalia</named-content></kwd><kwd><named-content content-type="order">Araneae</named-content></kwd><kwd><named-content content-type="family">Linyphiidae</named-content></kwd></kwd-group><mixed-citation publication-type="journal"><person-group><name><surname>Zhao</surname><given-names>Qingyuan</given-names></name><name><surname>Li</surname><given-names>Shuqiang</given-names></name></person-group><article-title>A survey of linyphiid spiders from Xishuangbanna, Yunnan Province, China (<tp:taxon-name><tp:taxon-name-part taxon-name-part-type="order">Araneae</tp:taxon-name-part></tp:taxon-name>, <tp:taxon-name><tp:taxon-name-part taxon-name-part-type="family">Linyphiidae</tp:taxon-name-part></tp:taxon-name>)</article-title><source>Zookeys</source><day>4</day><month>12</month><year>2014</year><volume>2014</volume><issue>460</issue><fpage>1</fpage><lpage>181</lpage><pub-id pub-id-type="doi">10.3897/zookeys.460.7799</pub-id></mixed-citation></tp:treatment-meta><tp:nomenclature><label>Genus</label><tp:taxon-name>
                            <tp:taxon-name-part taxon-name-part-type="genus">Gladiata</tp:taxon-name-part>
                            <object-id xmlns:xlink="http://www.w3.org/1999/xlink" content-type="zoobank" xlink:type="simple">http://zoobank.org/3C41D5A8-393F-4417-BB08-2A4E13D6B7D2</object-id>
                        </tp:taxon-name><tp:taxon-status xmlns:xlink="http://www.w3.org/1999/xlink" xlink:type="simple">gen. n.</tp:taxon-status></tp:nomenclature><tp:treatment-sec sec-type="Type species"><title>Type species.</title><p><italic><tp:taxon-name><tp:taxon-name-part taxon-name-part-type="genus">Gladiata</tp:taxon-name-part> <tp:taxon-name-part taxon-name-part-type="species">fengli</tp:taxon-name-part></tp:taxon-name></italic> sp. n.</p></tp:treatment-sec><tp:treatment-sec sec-type="Etymology"><title>Etymology.</title><p>The generic name is an arbitrary combination of letters. Gender is feminine.</p></tp:treatment-sec><tp:treatment-sec sec-type="Diagnosis"><title>Diagnosis.</title><p>The number of spines on tibia IV and the conformation of male palp implies that this genus should belong to subfamily <tp:taxon-name><tp:taxon-name-part taxon-name-part-type="subfamily">Erigoninae</tp:taxon-name-part></tp:taxon-name>, and the conspicuously large proximal cymbial projection resembles that in erigonine genera <italic><tp:taxon-name><tp:taxon-name-part taxon-name-part-type="genus">Minicia</tp:taxon-name-part></tp:taxon-name></italic> Thorell, 1875, <italic><tp:taxon-name><tp:taxon-name-part taxon-name-part-type="genus">Eskovia</tp:taxon-name-part></tp:taxon-name></italic> Marusik &amp; Saaristo, 1999, <italic><tp:taxon-name><tp:taxon-name-part taxon-name-part-type="genus">Sintula</tp:taxon-name-part></tp:taxon-name></italic> Simon, 1884. The embolus in this new genus takes an anti-clockwise route to form a loop, in contrast with the distal suprategular apophysis turning clockwise (Fig. <xref ref-type="fig" rid="F33">33B</xref>), which is rare in other erigonines. The atrium in female’s epigyne resembles that in the genus <italic><tp:taxon-name><tp:taxon-name-part taxon-name-part-type="genus">Ketambea</tp:taxon-name-part></tp:taxon-name></italic> Millidge &amp; Russell-Smith, 1992, <italic><tp:taxon-name><tp:taxon-name-part taxon-name-part-type="genus">Tapinocyba</tp:taxon-name-part></tp:taxon-name></italic> Simon, 1884, but the copulatory ducts follow a different route.</p></tp:treatment-sec><tp:treatment-sec sec-type="Description"><title>Description.</title><p>Median sized <tp:taxon-name><tp:taxon-name-part taxon-name-part-type="subfamily">Erigoninae</tp:taxon-name-part></tp:taxon-name>. Male with post-ocular area slightly elevated, with a row of setae along the axis from clypeus to the fovea (Fig. <xref ref-type="fig" rid="F33">33E</xref>). Chelicerae with 5 promarginal teeth, and 4 retromarginal teeth. Abdomen with distinct pattern. Chaetotaxy: tibial spine formula: 2-2-1-1. TmI ca 0.37, TmIV ca 0.65.</p><p>Male palp: tibia with 4 trichobothria, 2 retrolateral and two dorsal, tibia dorsally humped, equipped by a row of long setae (Fig. <xref ref-type="fig" rid="F32">32A–B</xref>); cymbium with a prominent, pointed projection (Fig. <xref ref-type="fig" rid="F32">32A–B</xref>); paracymbium ‘J’-shaped, basally broad, with an extended distal end (Fig. <xref ref-type="fig" rid="F32">32B</xref>); distal suprategular apophysis basally broad, stretching along the tegulum then turning up to form a spine (Fig. <xref ref-type="fig" rid="F32">32B</xref>); radix straight, reduced (Fig. <xref ref-type="fig" rid="F32">32A</xref>); no obvious tailpiece present; embolus long, thread-like, starting from the prolateral side of the radix (Fig. <xref ref-type="fig" rid="F32">32A</xref>).</p><p>Epigyne: ventral fig bulge, dorsal fig tongue-shaped, with an obvious atrium lying in between (Fig. <xref ref-type="fig" rid="F34">34A</xref>); copulatory ducts long, twisted (Fig. <xref ref-type="fig" rid="F34">34C</xref>); spermathecae small (Fig. <xref ref-type="fig" rid="F34">34C</xref>).</p></tp:treatment-sec><tp:treatment-sec sec-type="Species composition"><title>Species composition.</title><p>Type species only: <italic><tp:taxon-name><tp:taxon-name-part taxon-name-part-type="genus">Gladiata</tp:taxon-name-part> <tp:taxon-name-part taxon-name-part-type="species">fengli</tp:taxon-name-part></tp:taxon-name></italic> sp. n.</p></tp:treatment-sec><tp:treatment-sec sec-type="Distribution"><title>Distribution.</title><p>China.</p></tp:treatment-sec><tp:treatment-sec><!--Section generated to contain objects referenced in tp:taxon-treatment.--><fig id="F33" position="float" orientation="portrait"><label>Figure 33.</label><caption><p><italic><tp:taxon-name><tp:taxon-name-part taxon-name-part-type="genus">Gladiata</tp:taxon-name-part> <tp:taxon-name-part taxon-name-part-type="species">fengli</tp:taxon-name-part></tp:taxon-name></italic> sp. n., male holotype. <bold>A</bold> Palp, dorsal view <bold>B</bold> Palp with broken DSA, ventral view <bold>C</bold> Habitus, dorsal view <bold>D</bold> Habitus, ventral view <bold>E</bold> Habitus, lateral view. Scale bars: <bold>A</bold> as <bold>B</bold>, <bold>C</bold> and <bold>D</bold> as <bold>E.</bold></p></caption><graphic xmlns:xlink="http://www.w3.org/1999/xlink" xlink:href="zookeys-460-001-g033.jpg" position="float" orientation="portrait" xlink:type="simple" id="oo_35062.jpg"/></fig><fig id="F32" position="float" orientation="portrait"><label>Figure 32.</label><caption><p><italic><tp:taxon-name><tp:taxon-name-part taxon-name-part-type="genus">Gladiata</tp:taxon-name-part> <tp:taxon-name-part taxon-name-part-type="species">fengli</tp:taxon-name-part></tp:taxon-name></italic> sp. n., male holotype. <bold>A</bold> Palp, prolateral view <bold>B</bold> Palp, retrolateral view <bold>C</bold> Embolic division with broken DSA, prolateral view <bold>D</bold> Embolic division with broken DSA, retrolateral view. Scale bars: <bold>B</bold> as <bold>A</bold>, <bold>C</bold> as <bold>D.</bold></p></caption><graphic xmlns:xlink="http://www.w3.org/1999/xlink" xlink:href="zookeys-460-001-g032.jpg" position="float" orientation="portrait" xlink:type="simple" id="oo_35061.jpg"/></fig><fig id="F34" position="float" orientation="portrait"><label>Figure 34.</label><caption><p><italic><tp:taxon-name><tp:taxon-name-part taxon-name-part-type="genus">Gladiata</tp:taxon-name-part> <tp:taxon-name-part taxon-name-part-type="species">fengli</tp:taxon-name-part></tp:taxon-name></italic> sp. n., female paratype. <bold>A</bold> Epigyne, ventral view <bold>B</bold> Epigyne, dorsal view <bold>C</bold> Vulva, dorsal view <bold>D</bold> Habitus, dorsal view <bold>E</bold> Habitus, ventral view <bold>F</bold> Habitus lateral view. Scale bars: <bold>B</bold> as <bold>C</bold>, <bold>D</bold> and <bold>F</bold> as <bold>E.</bold></p></caption></fig></tp:treatment-sec></tp:taxon-treatment>
