# Supplementary material for: A survey of linyphiid spiders from Xishuangbanna, Yunnan Province, China (Araneae, Linyphiidae)
Source: Zookeys. 2014 Dec 4;(460):1–181. doi: 10.3897/zookeys.460.7799 (PMC4283641; doi:10.3897/zookeys.460.7799)
Supplement: XML Treatment for Gladiata fengli [file zookeys.460.7799-treatment17.xml]

<!DOCTYPE tp:taxon-treatment
  PUBLIC "-//TaxonX//DTD Taxonomic Treatment Publishing DTD v0 20100105//EN" "tax-treatment-NSO.dtd">
<tp:taxon-treatment xmlns:tp="http://www.plazi.org/taxpub"><tp:treatment-meta><kwd-group><label>Taxon classification</label><kwd><named-content content-type="kingdom">Animalia</named-content></kwd><kwd><named-content content-type="order">Araneae</named-content></kwd><kwd><named-content content-type="family">Linyphiidae</named-content></kwd></kwd-group><mixed-citation publication-type="journal"><person-group><name><surname>Zhao</surname><given-names>Qingyuan</given-names></name><name><surname>Li</surname><given-names>Shuqiang</given-names></name></person-group><article-title>A survey of linyphiid spiders from Xishuangbanna, Yunnan Province, China (<tp:taxon-name><tp:taxon-name-part taxon-name-part-type="order">Araneae</tp:taxon-name-part></tp:taxon-name>, <tp:taxon-name><tp:taxon-name-part taxon-name-part-type="family">Linyphiidae</tp:taxon-name-part></tp:taxon-name>)</article-title><source>Zookeys</source><day>4</day><month>12</month><year>2014</year><volume>2014</volume><issue>460</issue><fpage>1</fpage><lpage>181</lpage><pub-id pub-id-type="doi">10.3897/zookeys.460.7799</pub-id></mixed-citation></tp:treatment-meta><tp:nomenclature><tp:taxon-name>
                            <tp:taxon-name-part taxon-name-part-type="genus">Gladiata</tp:taxon-name-part>
                            <tp:taxon-name-part taxon-name-part-type="species">fengli</tp:taxon-name-part>
                            <object-id xmlns:xlink="http://www.w3.org/1999/xlink" content-type="zoobank" xlink:type="simple">http://zoobank.org/BDA90FB1-5390-4C60-8391-B1A1527BA4AA</object-id>
                        </tp:taxon-name><tp:taxon-status xmlns:xlink="http://www.w3.org/1999/xlink" xlink:type="simple">sp. n.</tp:taxon-status><xref ref-type="fig" rid="F32">Figs 32</xref><xref ref-type="fig" rid="F33">, 33</xref><xref ref-type="fig" rid="F34">, 34</xref><xref ref-type="fig" rid="F35">, 35</xref></tp:nomenclature><tp:treatment-sec sec-type="Types"><title>Types.</title><p>Holotype ♂: CHINA, Yunnan: Menglun Town: Xishuangbanna Nature Reserve, <named-content xmlns:xlink="http://www.w3.org/1999/xlink" content-type="dwc:verbatimCoordinates" xlink:type="simple">21°57.445'N, 101°12.997'E</named-content>, elevation ca 744 m, 1.–15.05.2007, primary tropical seasonal rain forest, trunk traps. Paratypes 1♀, <named-content xmlns:xlink="http://www.w3.org/1999/xlink" content-type="dwc:verbatimCoordinates" xlink:type="simple">21°57.883'N, 101°12.147'E</named-content>, elevation ca 839 m, 15.08.2011, primary tropical seasonal rain forest, fogging; 1♂, <named-content xmlns:xlink="http://www.w3.org/1999/xlink" content-type="dwc:verbatimCoordinates" xlink:type="simple">21°57.445'N, 101°12.997'E</named-content>, elevation ca 744 m, 16.–31.03.2007, primary tropical seasonal rain forest, trunk traps; 1♂, <named-content xmlns:xlink="http://www.w3.org/1999/xlink" content-type="dwc:verbatimCoordinates" xlink:type="simple">21°57.445'N, 101°12.997'E</named-content>, elevation ca 744 m, <!--PageBreak-->16.–30.04.2007, primary tropical seasonal rain forest, trunk traps; 1♂, Xishuangbanna Tropical Botanical Garden, <named-content xmlns:xlink="http://www.w3.org/1999/xlink" content-type="dwc:verbatimCoordinates" xlink:type="simple">21°53.993'N, 101°16.810'E</named-content>, elevation ca 611 m, 19. 08.2007, <italic><tp:taxon-name><tp:taxon-name-part taxon-name-part-type="genus">Anogeissus</tp:taxon-name-part> <tp:taxon-name-part taxon-name-part-type="species">acuminate</tp:taxon-name-part></tp:taxon-name></italic> plantation, fogging.</p></tp:treatment-sec><tp:treatment-sec sec-type="Etymology"><title>Etymology.</title><p>This specific name is derived from the Chinese Pinyin ‘fēng lì’, meaning ‘pointed, sharp’, in reference to the pointed proximal cymbial outgrowth of the male palp; term in apposition.</p></tp:treatment-sec><tp:treatment-sec sec-type="Diagnosis"><title>Diagnosis.</title><p>See diagnosis of the genus.</p></tp:treatment-sec><tp:treatment-sec sec-type="Description"><title>Description.</title><p>Male (holotype). Total length: 2.78. Carapace 1.16 long, 0.78 wide, post-ocular area slightly elevated, with a row of setae growing along the axis from clypeus to the fovea. Sternum 0.63 long, 0.58 wide. Clypeus 0.19 high. Eye sizes and interdistances: AME 0.07, ALE 0.11, PME 0.10, PLE 0.10, AME-AME/AME 0.43, PME-PME/PME 0.80, AME-ALE/ALE 0.36, PME-PLE/PLE 0.40, coxae IV separated by 0.95 time their width. Length of legs: I 3.71 (1.15, 0.25, 0.94, 0.78, 0.59), II 4.97 (1.40, 0.29, 1.25, 1.30, 0.73), III 3.95 (1.13, 0.28, 0.98, 1.00, 0.56), IV 4.99 (1.40, 0.28, 1.33, 1.33, 0.65). Leg formula: IV-II-III-I. TmI 0.37, TmIV 0.65. Abdomen pale, with irregular dark dots. Palp: see description of the genus.</p><p>Female (one of paratypes). Total length: 2.56. Carapace 1.00 long, 0.75 wide, dark brown. Sternum 0.60 long, 0.54 wide. Clypeus 0.20 high. Eyes sizes and interdistances: AME 0.08, ALE 0.10, PME 0.09, PLE 0.10, AME-AME/AME 0.38, PME-PME/PME 0.53, AME-ALE/ALE 0.16, PME-PLE/PLE 0.40, coxae IV separated by 1.13 times their width. Lengths of legs: I 4.98 (1.40, 0.31, 1.38, 1.18, 0.71), II 4.60 (1.30, 0.32, 1.24, 1.10, 0.64), III 3.54 (1.04, 0.20, 0.90, 0.90, 0.50), IV 4.60 (1.31, 0.31, 1.22, 1.13, 0.63). Leg formula: I-IV-II-III. TmI 0.35, TmIV 0.60. Abdomen beige, with dark green venter and symmertric patches on the dorsum. Epigyne: see description of the genus.</p></tp:treatment-sec><tp:treatment-sec sec-type="Distribution"><title>Distribution.</title><p>Known only from type localities.</p></tp:treatment-sec><tp:treatment-sec><!--Section generated to contain objects referenced in tp:taxon-treatment.--><fig id="F32" position="float" orientation="portrait"><label>Figure 32.</label><caption><p><italic><tp:taxon-name><tp:taxon-name-part taxon-name-part-type="genus">Gladiata</tp:taxon-name-part> <tp:taxon-name-part taxon-name-part-type="species">fengli</tp:taxon-name-part></tp:taxon-name></italic> sp. n., male holotype. <bold>A</bold> Palp, prolateral view <bold>B</bold> Palp, retrolateral view <bold>C</bold> Embolic division with broken DSA, prolateral view <bold>D</bold> Embolic division with broken DSA, retrolateral view. Scale bars: <bold>B</bold> as <bold>A</bold>, <bold>C</bold> as <bold>D.</bold></p></caption><graphic xmlns:xlink="http://www.w3.org/1999/xlink" xlink:href="zookeys-460-001-g032.jpg" position="float" orientation="portrait" xlink:type="simple" id="oo_35061.jpg"/></fig><fig id="F33" position="float" orientation="portrait"><label>Figure 33.</label><caption><p><italic><tp:taxon-name><tp:taxon-name-part taxon-name-part-type="genus">Gladiata</tp:taxon-name-part> <tp:taxon-name-part taxon-name-part-type="species">fengli</tp:taxon-name-part></tp:taxon-name></italic> sp. n., male holotype. <bold>A</bold> Palp, dorsal view <bold>B</bold> Palp with broken DSA, ventral view <bold>C</bold> Habitus, dorsal view <bold>D</bold> Habitus, ventral view <bold>E</bold> Habitus, lateral view. Scale bars: <bold>A</bold> as <bold>B</bold>, <bold>C</bold> and <bold>D</bold> as <bold>E.</bold></p></caption><graphic xmlns:xlink="http://www.w3.org/1999/xlink" xlink:href="zookeys-460-001-g033.jpg" position="float" orientation="portrait" xlink:type="simple" id="oo_35062.jpg"/></fig><fig id="F34" position="float" orientation="portrait"><label>Figure 34.</label><caption><p><italic><tp:taxon-name><tp:taxon-name-part taxon-name-part-type="genus">Gladiata</tp:taxon-name-part> <tp:taxon-name-part taxon-name-part-type="species">fengli</tp:taxon-name-part></tp:taxon-name></italic> sp. n., female paratype. <bold>A</bold> Epigyne, ventral view <bold>B</bold> Epigyne, dorsal view <bold>C</bold> Vulva, dorsal view <bold>D</bold> Habitus, dorsal view <bold>E</bold> Habitus, ventral view <bold>F</bold> Habitus lateral view. Scale bars: <bold>B</bold> as <bold>C</bold>, <bold>D</bold> and <bold>F</bold> as <bold>E.</bold></p></caption></fig><fig id="F35" position="float" orientation="portrait"><label>Figure 35.</label><caption><p><italic><tp:taxon-name><tp:taxon-name-part taxon-name-part-type="genus">Gladiata</tp:taxon-name-part> <tp:taxon-name-part taxon-name-part-type="species">fengli</tp:taxon-name-part></tp:taxon-name></italic> sp. n., male holotype. <bold>A</bold> Palp, prolateral view <bold>B</bold> Palp, retrolateral view. Scale bar: <bold>A</bold> as <bold>B.</bold></p></caption><graphic xmlns:xlink="http://www.w3.org/1999/xlink" xlink:href="zookeys-460-001-g035.jpg" position="float" orientation="portrait" xlink:type="simple" id="oo_35063.jpg"/></fig></tp:treatment-sec></tp:taxon-treatment>
