# Supplementary material for: A survey of linyphiid spiders from Xishuangbanna, Yunnan Province, China (Araneae, Linyphiidae)
Source: Zookeys. 2014 Dec 4;(460):1–181. doi: 10.3897/zookeys.460.7799 (PMC4283641; doi:10.3897/zookeys.460.7799)
Supplement: XML Treatment for Glebala [file zookeys.460.7799-treatment18.xml]

<!DOCTYPE tp:taxon-treatment
  PUBLIC "-//TaxonX//DTD Taxonomic Treatment Publishing DTD v0 20100105//EN" "tax-treatment-NSO.dtd">
<tp:taxon-treatment xmlns:tp="http://www.plazi.org/taxpub"><tp:treatment-meta><kwd-group><label>Taxon classification</label><kwd><named-content content-type="kingdom">Animalia</named-content></kwd><kwd><named-content content-type="order">Araneae</named-content></kwd><kwd><named-content content-type="family">Linyphiidae</named-content></kwd></kwd-group><mixed-citation publication-type="journal"><person-group><name><surname>Zhao</surname><given-names>Qingyuan</given-names></name><name><surname>Li</surname><given-names>Shuqiang</given-names></name></person-group><article-title>A survey of linyphiid spiders from Xishuangbanna, Yunnan Province, China (<tp:taxon-name><tp:taxon-name-part taxon-name-part-type="order">Araneae</tp:taxon-name-part></tp:taxon-name>, <tp:taxon-name><tp:taxon-name-part taxon-name-part-type="family">Linyphiidae</tp:taxon-name-part></tp:taxon-name>)</article-title><source>Zookeys</source><day>4</day><month>12</month><year>2014</year><volume>2014</volume><issue>460</issue><fpage>1</fpage><lpage>181</lpage><pub-id pub-id-type="doi">10.3897/zookeys.460.7799</pub-id></mixed-citation></tp:treatment-meta><tp:nomenclature><label>Genus</label><tp:taxon-name>
                            <tp:taxon-name-part taxon-name-part-type="genus">Glebala</tp:taxon-name-part>
                            <object-id xmlns:xlink="http://www.w3.org/1999/xlink" content-type="zoobank" xlink:type="simple">http://zoobank.org/74F7D9AA-7F2A-44F4-8FF8-4D3413B352FD</object-id>
                        </tp:taxon-name><tp:taxon-status xmlns:xlink="http://www.w3.org/1999/xlink" xlink:type="simple">gen. n.</tp:taxon-status></tp:nomenclature><tp:treatment-sec sec-type="Type species"><title>Type species.</title><p><italic><tp:taxon-name><tp:taxon-name-part taxon-name-part-type="genus">Glebala</tp:taxon-name-part> <tp:taxon-name-part taxon-name-part-type="species">aspera</tp:taxon-name-part></tp:taxon-name></italic> sp. n.</p></tp:treatment-sec><tp:treatment-sec sec-type="Etymology"><title>Etymology.</title><p>The generic name is an arbitrary combination of letters. Gender is feminine.</p></tp:treatment-sec><tp:treatment-sec sec-type="Diagnosis"><title>Diagnosis.</title><p>This genus is unique for its knobble paracymbium (Fig. <xref ref-type="fig" rid="F36">36B</xref>), which is not known in any other linyphiid genera. The bulb is distinguished by the ambiguous delimitation of the tegulum and subtegulum (Fig. <xref ref-type="fig" rid="F36">36A</xref>).</p></tp:treatment-sec><tp:treatment-sec sec-type="Description"><title>Description.</title><p>Median sized <tp:taxon-name><tp:taxon-name-part taxon-name-part-type="subfamily">Erigoninae</tp:taxon-name-part></tp:taxon-name>. Male carapace slightly elevated, with a row of long hair growing along the axis. Chelicerae with 6 promarginal teeth, and 5 retromarginal teeth. Chaetotaxy: tibial spine formula: 2-2-1-1. TmI ca 0.32, TmIV ca 0.72. Abdomen with distinct pattern. Female unknown.</p><p>Male palp: tibia with two retrolateral trichobothria, with a row of setae dorsally. Cymbium hoof-like (Fig. <xref ref-type="fig" rid="F36">36A–B</xref>). Paracymbium with rough surface, strongly reduced <!--PageBreak-->(Fig. <xref ref-type="fig" rid="F36">36B</xref>). The bulb simple. Distal suprategular apophysis with two branches, one broad at tip, another long and curved, with bifid tip and two small processes at the mid-part (Fig. <xref ref-type="fig" rid="F36">36A–D</xref>). Radical apophysis spear-like (Fig. <xref ref-type="fig" rid="F36">36B</xref>). The embolus long, membraneous, stretching distally, with a slightly-bent, blunt-ended tip (Fig. <xref ref-type="fig" rid="F36">36A–B</xref>).</p></tp:treatment-sec><tp:treatment-sec sec-type="Species composition"><title>Species composition.</title><p>Only the type species <italic><tp:taxon-name><tp:taxon-name-part taxon-name-part-type="genus">Glebala</tp:taxon-name-part> <tp:taxon-name-part taxon-name-part-type="species">aspera</tp:taxon-name-part></tp:taxon-name></italic> sp. n.</p></tp:treatment-sec><tp:treatment-sec sec-type="Distribution"><title>Distribution.</title><p>China.</p></tp:treatment-sec><tp:treatment-sec><!--Section generated to contain objects referenced in tp:taxon-treatment.--><fig id="F36" position="float" orientation="portrait"><label>Figure 36.</label><caption><p><italic><tp:taxon-name><tp:taxon-name-part taxon-name-part-type="genus">Glebala</tp:taxon-name-part> <tp:taxon-name-part taxon-name-part-type="species">aspera</tp:taxon-name-part></tp:taxon-name></italic> sp. n., male holotype. <bold>A</bold> Right palp, prolateral view <bold>B</bold> Right palp, retrolateral view <bold>C</bold> Embolic division of right palp, prolateral view <bold>D</bold> Embolic division of right palp, retrolateral view. Scale bars: <bold>A</bold> as <bold>B</bold>, <bold>C</bold> as <bold>D.</bold></p></caption><graphic xmlns:xlink="http://www.w3.org/1999/xlink" xlink:href="zookeys-460-001-g036.jpg" position="float" orientation="portrait" xlink:type="simple" id="oo_35064.jpg"/></fig></tp:treatment-sec></tp:taxon-treatment>
