# Supplementary material for: A survey of linyphiid spiders from Xishuangbanna, Yunnan Province, China (Araneae, Linyphiidae)
Source: Zookeys. 2014 Dec 4;(460):1–181. doi: 10.3897/zookeys.460.7799 (PMC4283641; doi:10.3897/zookeys.460.7799)
Supplement: XML Treatment for Glebala aspera [file zookeys.460.7799-treatment19.xml]

<!DOCTYPE tp:taxon-treatment
  PUBLIC "-//TaxonX//DTD Taxonomic Treatment Publishing DTD v0 20100105//EN" "tax-treatment-NSO.dtd">
<tp:taxon-treatment xmlns:tp="http://www.plazi.org/taxpub"><tp:treatment-meta><kwd-group><label>Taxon classification</label><kwd><named-content content-type="kingdom">Animalia</named-content></kwd><kwd><named-content content-type="order">Araneae</named-content></kwd><kwd><named-content content-type="family">Linyphiidae</named-content></kwd></kwd-group><mixed-citation publication-type="journal"><person-group><name><surname>Zhao</surname><given-names>Qingyuan</given-names></name><name><surname>Li</surname><given-names>Shuqiang</given-names></name></person-group><article-title>A survey of linyphiid spiders from Xishuangbanna, Yunnan Province, China (<tp:taxon-name><tp:taxon-name-part taxon-name-part-type="order">Araneae</tp:taxon-name-part></tp:taxon-name>, <tp:taxon-name><tp:taxon-name-part taxon-name-part-type="family">Linyphiidae</tp:taxon-name-part></tp:taxon-name>)</article-title><source>Zookeys</source><day>4</day><month>12</month><year>2014</year><volume>2014</volume><issue>460</issue><fpage>1</fpage><lpage>181</lpage><pub-id pub-id-type="doi">10.3897/zookeys.460.7799</pub-id></mixed-citation></tp:treatment-meta><tp:nomenclature><tp:taxon-name>
                            <tp:taxon-name-part taxon-name-part-type="genus">Glebala</tp:taxon-name-part>
                            <tp:taxon-name-part taxon-name-part-type="species">aspera</tp:taxon-name-part>
                            <object-id xmlns:xlink="http://www.w3.org/1999/xlink" content-type="zoobank" xlink:type="simple">http://zoobank.org/396C198F-10CC-468D-96E1-C695A3A73C68</object-id>
                        </tp:taxon-name><tp:taxon-status xmlns:xlink="http://www.w3.org/1999/xlink" xlink:type="simple">sp. n.</tp:taxon-status><xref ref-type="fig" rid="F36">Figs 36</xref><xref ref-type="fig" rid="F37">, 37</xref><xref ref-type="fig" rid="F38">, 38</xref><!--PageBreak--></tp:nomenclature><tp:treatment-sec sec-type="Types"><title>Types.</title><p>Holotype ♂: CHINA, Yunnan: Menglun Town: Xishuangbanna Nature Reserve, <named-content xmlns:xlink="http://www.w3.org/1999/xlink" content-type="dwc:verbatimCoordinates" xlink:type="simple">21°57.669'N, 101°11.893'E</named-content>, elevation ca 790 m, 16.–30.04.2007, primary tropical seasonal rain forest, hand-collecting.</p></tp:treatment-sec><tp:treatment-sec sec-type="Etymology"><title>Etymology.</title><p>The specific name is derived from the Latin word ‘asper’, meaning ‘rough’, in reference to the rough surface of the paracymbium; adjective.</p></tp:treatment-sec><tp:treatment-sec sec-type="Diagnosis"><title>Diagnosis.</title><p>See diagnosis of the genus. Abdominal pattern of this species is notably similar to that in <italic><tp:taxon-name><tp:taxon-name-part taxon-name-part-type="genus">Gladiata</tp:taxon-name-part> <tp:taxon-name-part taxon-name-part-type="species">fengli</tp:taxon-name-part></tp:taxon-name></italic> sp. n.</p></tp:treatment-sec><tp:treatment-sec sec-type="Description"><title>Description.</title><p>Male (holotype). Total length: 2.64. Carapace 1.38 long, 0.90 wide, brown, with long setae growing from ocular area to the fovea (Fig. <xref ref-type="fig" rid="F37">37E</xref>). Sternum 0.55 long, 0.65 wide. Clypeus 0.24 high. Eye sizes and interdistances: AME 0.08, ALE 0.11, PME 0.10, PLE 0.12, AME-AME/AME 0.38, PME-PME/PME 0.80, AME-ALE/ALE 0.36, PME-PLE/PLE 0.42, Coxae IV separated by 1.41 times their width. Lengths of legs: I 5.62 (1.56, 0.31, 1.50, 1.41, 0.84), II 5.31 (1.48, 0.35, 1.38, 1.35, 0.75), III 4.18 (1.25, 0.28, 1.00, 1.10, 0.55), IV 5.19 (1.44, 0.28, 1.40, 1.38, 0.69). Leg formula: I-II-IV-III. Abdomen, pale, with dark ventrum, three pairs of lateral stripes and dorsal dark green folium. Palp: see description of the genus.</p><p>Female. Unknown.</p></tp:treatment-sec><tp:treatment-sec sec-type="Distribution"><title>Distribution.</title><p>Known only from type locality.</p></tp:treatment-sec><tp:treatment-sec><!--Section generated to contain objects referenced in tp:taxon-treatment.--><fig id="F36" position="float" orientation="portrait"><label>Figure 36.</label><caption><p><italic><tp:taxon-name><tp:taxon-name-part taxon-name-part-type="genus">Glebala</tp:taxon-name-part> <tp:taxon-name-part taxon-name-part-type="species">aspera</tp:taxon-name-part></tp:taxon-name></italic> sp. n., male holotype. <bold>A</bold> Right palp, prolateral view <bold>B</bold> Right palp, retrolateral view <bold>C</bold> Embolic division of right palp, prolateral view <bold>D</bold> Embolic division of right palp, retrolateral view. Scale bars: <bold>A</bold> as <bold>B</bold>, <bold>C</bold> as <bold>D.</bold></p></caption><graphic xmlns:xlink="http://www.w3.org/1999/xlink" xlink:href="zookeys-460-001-g036.jpg" position="float" orientation="portrait" xlink:type="simple" id="oo_35064.jpg"/></fig><fig id="F37" position="float" orientation="portrait"><label>Figure 37.</label><caption><p><italic><tp:taxon-name><tp:taxon-name-part taxon-name-part-type="genus">Glebala</tp:taxon-name-part> <tp:taxon-name-part taxon-name-part-type="species">aspera</tp:taxon-name-part></tp:taxon-name></italic> sp. n., male holotype. <bold>A</bold> Right palp, ventral view <bold>B</bold> Right palp, dorsal view <bold>C</bold> Habitus, dorsal view <bold>D</bold> Habitus, ventral view <bold>E</bold> Habitus, lateral view. Scale bars: <bold>B</bold> as <bold>A</bold>, <bold>C</bold> and <bold>D</bold> as <bold>E.</bold></p></caption><graphic xmlns:xlink="http://www.w3.org/1999/xlink" xlink:href="zookeys-460-001-g037.jpg" position="float" orientation="portrait" xlink:type="simple" id="oo_35065.jpg"/></fig><fig id="F38" position="float" orientation="portrait"><label>Figure 38.</label><caption><p><italic><tp:taxon-name><tp:taxon-name-part taxon-name-part-type="genus">Glebala</tp:taxon-name-part> <tp:taxon-name-part taxon-name-part-type="species">aspera</tp:taxon-name-part></tp:taxon-name></italic> sp. n., male holotype. <bold>A</bold> Right palp, prolateral view <bold>B</bold> Right palp, retrolateral view. Scale bar: <bold>A</bold> as <bold>B.</bold></p></caption><graphic xmlns:xlink="http://www.w3.org/1999/xlink" xlink:href="zookeys-460-001-g038.jpg" position="float" orientation="portrait" xlink:type="simple" id="oo_35066.jpg"/></fig></tp:treatment-sec></tp:taxon-treatment>
