# Supplementary material for: A survey of linyphiid spiders from Xishuangbanna, Yunnan Province, China (Araneae, Linyphiidae)
Source: Zookeys. 2014 Dec 4;(460):1–181. doi: 10.3897/zookeys.460.7799 (PMC4283641; doi:10.3897/zookeys.460.7799)
Supplement: XML Treatment for Glomerosus [file zookeys.460.7799-treatment20.xml]

<!DOCTYPE tp:taxon-treatment
  PUBLIC "-//TaxonX//DTD Taxonomic Treatment Publishing DTD v0 20100105//EN" "tax-treatment-NSO.dtd">
<tp:taxon-treatment xmlns:tp="http://www.plazi.org/taxpub"><tp:treatment-meta><kwd-group><label>Taxon classification</label><kwd><named-content content-type="kingdom">Animalia</named-content></kwd><kwd><named-content content-type="order">Araneae</named-content></kwd><kwd><named-content content-type="family">Linyphiidae</named-content></kwd></kwd-group><mixed-citation publication-type="journal"><person-group><name><surname>Zhao</surname><given-names>Qingyuan</given-names></name><name><surname>Li</surname><given-names>Shuqiang</given-names></name></person-group><article-title>A survey of linyphiid spiders from Xishuangbanna, Yunnan Province, China (<tp:taxon-name><tp:taxon-name-part taxon-name-part-type="order">Araneae</tp:taxon-name-part></tp:taxon-name>, <tp:taxon-name><tp:taxon-name-part taxon-name-part-type="family">Linyphiidae</tp:taxon-name-part></tp:taxon-name>)</article-title><source>Zookeys</source><day>4</day><month>12</month><year>2014</year><volume>2014</volume><issue>460</issue><fpage>1</fpage><lpage>181</lpage><pub-id pub-id-type="doi">10.3897/zookeys.460.7799</pub-id></mixed-citation></tp:treatment-meta><tp:nomenclature><label>Genus</label><tp:taxon-name>
                            <tp:taxon-name-part taxon-name-part-type="genus">Glomerosus</tp:taxon-name-part>
                            <object-id xmlns:xlink="http://www.w3.org/1999/xlink" content-type="zoobank" xlink:type="simple">http://zoobank.org/DC3B6190-92E9-400B-AF3B-C6889C084A7C</object-id>
                        </tp:taxon-name><tp:taxon-status xmlns:xlink="http://www.w3.org/1999/xlink" xlink:type="simple">gen. n.</tp:taxon-status></tp:nomenclature><tp:treatment-sec sec-type="Type species"><title>Type species.</title><p><italic><tp:taxon-name><tp:taxon-name-part taxon-name-part-type="genus">Glomerosus</tp:taxon-name-part> <tp:taxon-name-part taxon-name-part-type="species">lateralis</tp:taxon-name-part></tp:taxon-name></italic> sp. n.</p></tp:treatment-sec><tp:treatment-sec sec-type="Etymology"><title>Etymology.</title><p>The generic name is an arbitrary combination of letters. Gender is masculine.</p></tp:treatment-sec><tp:treatment-sec sec-type="Diagnosis"><title>Diagnosis.</title><p>The genus is diagnosed by the unique palp: tibia without any apophysis (Figs <xref ref-type="fig" rid="F39">39A–B</xref>, <xref ref-type="fig" rid="F40">40A–B</xref>); bulb is globe-like (Fig. <xref ref-type="fig" rid="F39">39B</xref>); paracymbium slender, ‘J’-shaped, the base of which is closely attached to cymbium (Fig. <xref ref-type="fig" rid="F39">39B</xref>); the embolus is similar to that in genus <italic><tp:taxon-name><tp:taxon-name-part taxon-name-part-type="genus">Plectembolus</tp:taxon-name-part></tp:taxon-name></italic> Millidge &amp; Russell-Smith, 1992 and <italic><tp:taxon-name><tp:taxon-name-part taxon-name-part-type="genus">Plicatiductus</tp:taxon-name-part></tp:taxon-name></italic> Millidge &amp; Russell-Smith 1992 known from Southeast Asia, but <italic><tp:taxon-name><tp:taxon-name-part taxon-name-part-type="genus">Glomerosus</tp:taxon-name-part></tp:taxon-name></italic> gen. n. has fewer coils and a whip-like, loose tip (Fig. <xref ref-type="fig" rid="F39">39D</xref>). The embolic division has a less sclerotised terminal apophysis, which is small with an attenuated tip (Fig. <xref ref-type="fig" rid="F39">39A</xref>).</p></tp:treatment-sec><tp:treatment-sec sec-type="Description"><title>Description.</title><p>Body elongate. Male carapace long and narrow (Fig. <xref ref-type="fig" rid="F40">40C–E</xref>), unmodified. Chelicerae with 2 promarginal teeth, and 1 retromarginal teeth. Legs long and slender. Chaetotaxy: tibial spine formula: 2-2-2-2. TmI ca 0.17, TmIV absent. Female unknown. Abdomen with dark green markings against yellow background on dorsum, venter grayish green.</p><p>Male palp: tibia unmodified, with one retrolateral trichobothrium and one dorsal trichobothrium; paracymbium ‘J’-shaped, with a curved apex (Fig. <xref ref-type="fig" rid="F39">39B</xref>); median membrane small piece, with fringed rim (Figs <xref ref-type="fig" rid="F39">39D</xref>, <xref ref-type="fig" rid="F40">40B</xref>); radical apophysis short, erect (Fig. <xref ref-type="fig" rid="F40">40B</xref>); radix slender and curved (Fig. <xref ref-type="fig" rid="F41">41C</xref>); embolus long, whip-like, coiled at the prolateral side of bulb (Fig. <xref ref-type="fig" rid="F39">39A, C</xref>).</p></tp:treatment-sec><tp:treatment-sec sec-type="Species composition"><title>Species composition.</title><p>Only the type species <italic><tp:taxon-name><tp:taxon-name-part taxon-name-part-type="genus">Glomerosus</tp:taxon-name-part> <tp:taxon-name-part taxon-name-part-type="species">lateralis</tp:taxon-name-part></tp:taxon-name></italic> sp. n.</p></tp:treatment-sec><tp:treatment-sec sec-type="Distribution"><title>Distribution.</title><p>China.</p></tp:treatment-sec><tp:treatment-sec><!--Section generated to contain objects referenced in tp:taxon-treatment.--><fig id="F39" position="float" orientation="portrait"><label>Figure 39.</label><caption><p><italic><tp:taxon-name><tp:taxon-name-part taxon-name-part-type="genus">Glomerosus</tp:taxon-name-part> <tp:taxon-name-part taxon-name-part-type="species">lateralis</tp:taxon-name-part></tp:taxon-name></italic> sp. n., male holotype. <bold>A</bold> Palp, prolateral view <bold>B</bold> Palp, retrolateral view <bold>C</bold> Embolic division, dorsal view <bold>D</bold> Embolic division, ventral view. Scale bars: <bold>A</bold> as <bold>B</bold>, <bold>D</bold> as <bold>C.</bold></p></caption><graphic xmlns:xlink="http://www.w3.org/1999/xlink" xlink:href="zookeys-460-001-g039.jpg" position="float" orientation="portrait" xlink:type="simple" id="oo_35067.jpg"/></fig><fig id="F40" position="float" orientation="portrait"><label>Figure 40.</label><caption><p><italic><tp:taxon-name><tp:taxon-name-part taxon-name-part-type="genus">Glomerosus</tp:taxon-name-part> <tp:taxon-name-part taxon-name-part-type="species">lateralis</tp:taxon-name-part></tp:taxon-name></italic> sp. n., male holotype. <bold>A</bold> Palp, dorsal view <bold>B</bold> Palp, ventral view <bold>C</bold> Habitus, dorsal view <bold>D</bold> Habitus, ventral view <bold>E</bold> Habitus, lateral view. Scale bars: <bold>A</bold> as <bold>B</bold>, <bold>D</bold> and <bold>E</bold> as <bold>C.</bold></p></caption><graphic xmlns:xlink="http://www.w3.org/1999/xlink" xlink:href="zookeys-460-001-g040.jpg" position="float" orientation="portrait" xlink:type="simple" id="oo_35068.jpg"/></fig><fig id="F41" position="float" orientation="portrait"><label>Figure 41.</label><caption><p><italic><tp:taxon-name><tp:taxon-name-part taxon-name-part-type="genus">Glomerosus</tp:taxon-name-part> <tp:taxon-name-part taxon-name-part-type="species">lateralis</tp:taxon-name-part></tp:taxon-name></italic> sp. n., male holotype. <bold>A</bold> Palp, prolateral view <bold>B</bold> Palp, retrolateral view. Scale bar: <bold>B</bold> as <bold>A.</bold></p></caption><graphic xmlns:xlink="http://www.w3.org/1999/xlink" xlink:href="zookeys-460-001-g041.jpg" position="float" orientation="portrait" xlink:type="simple" id="oo_35069.jpg"/></fig></tp:treatment-sec></tp:taxon-treatment>
