# Supplementary material for: A survey of linyphiid spiders from Xishuangbanna, Yunnan Province, China (Araneae, Linyphiidae)
Source: Zookeys. 2014 Dec 4;(460):1–181. doi: 10.3897/zookeys.460.7799 (PMC4283641; doi:10.3897/zookeys.460.7799)
Supplement: XML Treatment for Glomerosus lateralis [file zookeys.460.7799-treatment21.xml]

<!DOCTYPE tp:taxon-treatment
  PUBLIC "-//TaxonX//DTD Taxonomic Treatment Publishing DTD v0 20100105//EN" "tax-treatment-NSO.dtd">
<tp:taxon-treatment xmlns:tp="http://www.plazi.org/taxpub"><tp:treatment-meta><kwd-group><label>Taxon classification</label><kwd><named-content content-type="kingdom">Animalia</named-content></kwd><kwd><named-content content-type="order">Araneae</named-content></kwd><kwd><named-content content-type="family">Linyphiidae</named-content></kwd></kwd-group><mixed-citation publication-type="journal"><person-group><name><surname>Zhao</surname><given-names>Qingyuan</given-names></name><name><surname>Li</surname><given-names>Shuqiang</given-names></name></person-group><article-title>A survey of linyphiid spiders from Xishuangbanna, Yunnan Province, China (<tp:taxon-name><tp:taxon-name-part taxon-name-part-type="order">Araneae</tp:taxon-name-part></tp:taxon-name>, <tp:taxon-name><tp:taxon-name-part taxon-name-part-type="family">Linyphiidae</tp:taxon-name-part></tp:taxon-name>)</article-title><source>Zookeys</source><day>4</day><month>12</month><year>2014</year><volume>2014</volume><issue>460</issue><fpage>1</fpage><lpage>181</lpage><pub-id pub-id-type="doi">10.3897/zookeys.460.7799</pub-id></mixed-citation></tp:treatment-meta><tp:nomenclature><tp:taxon-name>
                            <tp:taxon-name-part taxon-name-part-type="genus">Glomerosus</tp:taxon-name-part>
                            <tp:taxon-name-part taxon-name-part-type="species">lateralis</tp:taxon-name-part>
                            <object-id xmlns:xlink="http://www.w3.org/1999/xlink" content-type="zoobank" xlink:type="simple">http://zoobank.org/6DD3655D-4D69-4E32-99E4-6F394816705C</object-id>
                        </tp:taxon-name><tp:taxon-status xmlns:xlink="http://www.w3.org/1999/xlink" xlink:type="simple">sp. n.</tp:taxon-status><xref ref-type="fig" rid="F39">Figs 39</xref><xref ref-type="fig" rid="F40">, 40</xref><xref ref-type="fig" rid="F41">, 41</xref></tp:nomenclature><tp:treatment-sec sec-type="Types"><title>Types.</title><p>Holotype ♂: CHINA, Yunnan: Menglun Town: Xishuangbanna Tropical Botanical Garden, <named-content xmlns:xlink="http://www.w3.org/1999/xlink" content-type="dwc:verbatimCoordinates" xlink:type="simple">21°55.035'N, 101°16.500'E</named-content>, elevation ca 558 m, 10.–20.07.2007, primary tropical seasonal rain forest, hand-collecting.</p></tp:treatment-sec><tp:treatment-sec sec-type="Etymology"><title>Etymology.</title><p>The species name is taken from the Latin word ‘lateralis’, meaning ‘of the side, lateral’, in reference to the position of the coiled embolus; adjective.</p></tp:treatment-sec><tp:treatment-sec sec-type="Diagnosis"><title>Diagnosis.</title><p>See diagnosis of the genus.</p></tp:treatment-sec><tp:treatment-sec sec-type="Description"><title>Description.</title><p>Male (holotype). Total length: 2.23. Carapace 1.13 long, 0.67 wide, reddish brown. Sternum 0.47 long, 0.39 wide. Clypeus 0.20 high. Eye sizes and interdistances: AME 0.06, ALE 0.09, PME 0.08, PLE 0.08, AME-AME/AME 0.17, PME-PME/PME 0.38, AME-ALE/ALE 0.11, PME-PLE/PLE 0.50, coxae IV separated by 0.86 time their width. Length of legs: I 4.97 (1.30, 0.25, 1.36, 1.28, 0.78), II 4.45 (1.17, 0.25, 1.16, 1.09, 0.70), III 2.63 (0.75, 0.20, 0.65, 0.60, 0.45), IV 3.35 (0.88, 0.19, 0.88, 0.85, 0.55). Leg formula: I-II-IV-III. Abdomen yellow, with about four pairs of dark green markings of different sizes on the dorsum, a small patch of the same color at the posterior tip of abdomen. Palp: see description of the genus.</p><p>Female. Unknown.</p></tp:treatment-sec><tp:treatment-sec sec-type="Distribution"><title>Distribution.</title><p>Known only from type locality.</p></tp:treatment-sec><tp:treatment-sec><!--Section generated to contain objects referenced in tp:taxon-treatment.--><fig id="F39" position="float" orientation="portrait"><label>Figure 39.</label><caption><p><italic><tp:taxon-name><tp:taxon-name-part taxon-name-part-type="genus">Glomerosus</tp:taxon-name-part> <tp:taxon-name-part taxon-name-part-type="species">lateralis</tp:taxon-name-part></tp:taxon-name></italic> sp. n., male holotype. <bold>A</bold> Palp, prolateral view <bold>B</bold> Palp, retrolateral view <bold>C</bold> Embolic division, dorsal view <bold>D</bold> Embolic division, ventral view. Scale bars: <bold>A</bold> as <bold>B</bold>, <bold>D</bold> as <bold>C.</bold></p></caption><graphic xmlns:xlink="http://www.w3.org/1999/xlink" xlink:href="zookeys-460-001-g039.jpg" position="float" orientation="portrait" xlink:type="simple" id="oo_35067.jpg"/></fig><fig id="F40" position="float" orientation="portrait"><label>Figure 40.</label><caption><p><italic><tp:taxon-name><tp:taxon-name-part taxon-name-part-type="genus">Glomerosus</tp:taxon-name-part> <tp:taxon-name-part taxon-name-part-type="species">lateralis</tp:taxon-name-part></tp:taxon-name></italic> sp. n., male holotype. <bold>A</bold> Palp, dorsal view <bold>B</bold> Palp, ventral view <bold>C</bold> Habitus, dorsal view <bold>D</bold> Habitus, ventral view <bold>E</bold> Habitus, lateral view. Scale bars: <bold>A</bold> as <bold>B</bold>, <bold>D</bold> and <bold>E</bold> as <bold>C.</bold></p></caption><graphic xmlns:xlink="http://www.w3.org/1999/xlink" xlink:href="zookeys-460-001-g040.jpg" position="float" orientation="portrait" xlink:type="simple" id="oo_35068.jpg"/></fig><fig id="F41" position="float" orientation="portrait"><label>Figure 41.</label><caption><p><italic><tp:taxon-name><tp:taxon-name-part taxon-name-part-type="genus">Glomerosus</tp:taxon-name-part> <tp:taxon-name-part taxon-name-part-type="species">lateralis</tp:taxon-name-part></tp:taxon-name></italic> sp. n., male holotype. <bold>A</bold> Palp, prolateral view <bold>B</bold> Palp, retrolateral view. Scale bar: <bold>B</bold> as <bold>A.</bold></p></caption><graphic xmlns:xlink="http://www.w3.org/1999/xlink" xlink:href="zookeys-460-001-g041.jpg" position="float" orientation="portrait" xlink:type="simple" id="oo_35069.jpg"/></fig></tp:treatment-sec></tp:taxon-treatment>
