# Supplementary material for: A survey of linyphiid spiders from Xishuangbanna, Yunnan Province, China (Araneae, Linyphiidae)
Source: Zookeys. 2014 Dec 4;(460):1–181. doi: 10.3897/zookeys.460.7799 (PMC4283641; doi:10.3897/zookeys.460.7799)
Supplement: XML Treatment for Gongylidiellum bracteatum [file zookeys.460.7799-treatment22.xml]

<!DOCTYPE tp:taxon-treatment
  PUBLIC "-//TaxonX//DTD Taxonomic Treatment Publishing DTD v0 20100105//EN" "tax-treatment-NSO.dtd">
<tp:taxon-treatment xmlns:tp="http://www.plazi.org/taxpub"><tp:treatment-meta><kwd-group><label>Taxon classification</label><kwd><named-content content-type="kingdom">Animalia</named-content></kwd><kwd><named-content content-type="order">Araneae</named-content></kwd><kwd><named-content content-type="family">Linyphiidae</named-content></kwd></kwd-group><mixed-citation publication-type="journal"><person-group><name><surname>Zhao</surname><given-names>Qingyuan</given-names></name><name><surname>Li</surname><given-names>Shuqiang</given-names></name></person-group><article-title>A survey of linyphiid spiders from Xishuangbanna, Yunnan Province, China (<tp:taxon-name><tp:taxon-name-part taxon-name-part-type="order">Araneae</tp:taxon-name-part></tp:taxon-name>, <tp:taxon-name><tp:taxon-name-part taxon-name-part-type="family">Linyphiidae</tp:taxon-name-part></tp:taxon-name>)</article-title><source>Zookeys</source><day>4</day><month>12</month><year>2014</year><volume>2014</volume><issue>460</issue><fpage>1</fpage><lpage>181</lpage><pub-id pub-id-type="doi">10.3897/zookeys.460.7799</pub-id></mixed-citation></tp:treatment-meta><tp:nomenclature><tp:taxon-name>
                            <tp:taxon-name-part taxon-name-part-type="genus">Gongylidiellum</tp:taxon-name-part>
                            <tp:taxon-name-part taxon-name-part-type="species">bracteatum</tp:taxon-name-part>
                            <object-id xmlns:xlink="http://www.w3.org/1999/xlink" content-type="zoobank" xlink:type="simple">http://zoobank.org/7B82A84F-50A2-44D8-87DB-3DC4ACBEBF45</object-id>
                        </tp:taxon-name><tp:taxon-status xmlns:xlink="http://www.w3.org/1999/xlink" xlink:type="simple">sp. n.</tp:taxon-status><xref ref-type="fig" rid="F42">Figs 42</xref><xref ref-type="fig" rid="F43">, 43</xref><!--PageBreak--></tp:nomenclature><tp:treatment-sec sec-type="Types"><title>Types.</title><p>Holotype ♀: CHINA, Yunnan: Menghai County: Manguan Village: Xishuangbanna nature reserve, <named-content xmlns:xlink="http://www.w3.org/1999/xlink" content-type="dwc:verbatimCoordinates" xlink:type="simple">22°01.772'N, 100°23.711'E</named-content>, elevation ca 1187 m, 1.07.2013, secondary forest, hand-collecting.</p></tp:treatment-sec><tp:treatment-sec sec-type="Etymology"><title>Etymology.</title><p>This name comes from the Latin word ‘bracteatus’, which means ‘covered by scale, small fig’, in reference to the scale-shaped structure on the ventral fig; adjective.</p></tp:treatment-sec><tp:treatment-sec sec-type="Diagnosis"><title>Diagnosis.</title><p>It is similar to <italic><tp:taxon-name><tp:taxon-name-part taxon-name-part-type="genus">Gongylidiellum</tp:taxon-name-part> <tp:taxon-name-part taxon-name-part-type="species">latebricola</tp:taxon-name-part></tp:taxon-name></italic> (O. P.-Cambridge, 1871) by the shape of epigyne and the conformation of vulva (<xref ref-type="bibr" rid="B37">Roberts 1987</xref>: 80, fig. 34c; <xref ref-type="bibr" rid="B53">Tanasevitch 1990</xref>: 111, fig. 24.40); its ventral fig is equipped with a pair of small membraneous extensions (Fig. <xref ref-type="fig" rid="F42">42A</xref>), which couldn’t be seen in <italic><tp:taxon-name><tp:taxon-name-part taxon-name-part-type="genus">Gongylidiellum</tp:taxon-name-part> <tp:taxon-name-part taxon-name-part-type="species">latebricola</tp:taxon-name-part></tp:taxon-name></italic>.</p></tp:treatment-sec><tp:treatment-sec sec-type="Description"><title>Description.</title><p>Female (holotype). Total length: 1.48. Carapace 0.70 long, 0.56 wide, light yellow. Sternum 0.31 long, 0.39 wide. Clypeus 0.13 high. Chelicerae promargin with 3 teeth, retromargin with 2 teeth. Eye sizes and interdistances: AME 0.04, ALE 0.06, PME 0.05, PLE 0.06, AME-AME/AME 0.75, PME-PME/PME 1.00, AME-ALE/ALE 0.17, PME-PLE/PLE 0.33, coxae IV separated by 1.64 times their width. Length of legs: I 2.13 (0.61, 0.20, 0.53, 0.48, 0.31), II 2.26 (0.64, 0.19, 0.56, 0.53, 0.34), III 1.65 (0.45, 0.17, 0.36, 0.41, 0.26), IV 2.16 (0.64, 0.17, 0.50, 0.54, 0.31). Leg formula: II-IV-I-III. TmI 0.65, TmIV 0.63. Tibial spine formula: 1-1-1-1. Abdomen pale, with a black posterior tip. Epigyne: ventral fig half rounded (Figs <xref ref-type="fig" rid="F42">42A</xref>, <xref ref-type="fig" rid="F43">43A</xref>); dorsal fig with a curved posterior margin; copulatory ducts make two turnings before joining the spermathecae (Fig. <xref ref-type="fig" rid="F42">42C</xref>); spermathecae rounded, separated by 1.5 their diameter (Fig. <xref ref-type="fig" rid="F42">42C</xref>); fertilization ducts long, following a ‘C’-shaped route (Fig. <xref ref-type="fig" rid="F43">43B</xref>).</p><p>Male. Unknown.</p></tp:treatment-sec><tp:treatment-sec sec-type="Distribution"><title>Distribution.</title><p>Known only from type locality.</p></tp:treatment-sec><tp:treatment-sec><!--Section generated to contain objects referenced in tp:taxon-treatment.--><fig id="F42" position="float" orientation="portrait"><label>Figure 42.</label><caption><p><italic><tp:taxon-name><tp:taxon-name-part taxon-name-part-type="genus">Gongylidiellum</tp:taxon-name-part> <tp:taxon-name-part taxon-name-part-type="species">bracteatum</tp:taxon-name-part></tp:taxon-name></italic> sp. n., female holotype. <bold>A</bold> Epigyne, ventral view <bold>B</bold> Epigyne, dorsal view <bold>C</bold> Vulva, dorsal view <bold>D</bold> Habitus, dorsal view <bold>E</bold> Habitus, ventral view <bold>F</bold> Habitus lateral view. Scale bars: <bold>C</bold> as <bold>B</bold>, <bold>D</bold> and <bold>E</bold> as <bold>F.</bold></p></caption><graphic xmlns:xlink="http://www.w3.org/1999/xlink" xlink:href="zookeys-460-001-g042.jpg" position="float" orientation="portrait" xlink:type="simple" id="oo_35070.jpg"/></fig><fig id="F43" position="float" orientation="portrait"><label>Figure 43.</label><caption><p><italic><tp:taxon-name><tp:taxon-name-part taxon-name-part-type="genus">Gongylidiellum</tp:taxon-name-part> <tp:taxon-name-part taxon-name-part-type="species">bracteatum</tp:taxon-name-part></tp:taxon-name></italic> sp. n., female holotype. <bold>A</bold> Epigyne, ventral view <bold>B</bold> Vulva, dorsal view Scale bar: <bold>B</bold> as <bold>A.</bold></p></caption><graphic xmlns:xlink="http://www.w3.org/1999/xlink" xlink:href="zookeys-460-001-g043.jpg" position="float" orientation="portrait" xlink:type="simple" id="oo_35071.jpg"/></fig></tp:treatment-sec><ref-list><ref id="B37"><mixed-citation xmlns:xlink="http://www.w3.org/1999/xlink" xlink:type="simple"><person-group><name name-style="western"><surname>Roberts</surname><given-names>MJ</given-names></name></person-group> (<year>1987</year>) <source>The Spiders of Great Britain and Ireland. Volume 2.</source><publisher-name>Harley Books</publisher-name>, <publisher-loc>England</publisher-loc>, <size units="page">204 pp</size>.</mixed-citation></ref><ref id="B53"><mixed-citation xmlns:xlink="http://www.w3.org/1999/xlink" xlink:type="simple"><person-group><name name-style="western"><surname>Tanasevitch</surname><given-names>AV</given-names></name></person-group> (<year>1990</year>) <article-title>The spider family <tp:taxon-name><tp:taxon-name-part taxon-name-part-type="family">Linyphiidae</tp:taxon-name-part></tp:taxon-name> in the fauna of the Caucasus (<tp:taxon-name><tp:taxon-name-part taxon-name-part-type="class">Arachnida</tp:taxon-name-part></tp:taxon-name>, Aranei).</article-title> In: <person-group><name name-style="western"><surname>Striganova</surname><given-names>BR</given-names></name></person-group> (<role>Ed.</role>) <issue-title>Fauna nazemnykh bespozvonochnykh Kavkaza.</issue-title><source>Moscow, Akaedemia Nauk</source>,  <fpage>5</fpage>–<lpage>114</lpage>.</mixed-citation></ref></ref-list></tp:taxon-treatment>
