# Supplementary material for: A survey of linyphiid spiders from Xishuangbanna, Yunnan Province, China (Araneae, Linyphiidae)
Source: Zookeys. 2014 Dec 4;(460):1–181. doi: 10.3897/zookeys.460.7799 (PMC4283641; doi:10.3897/zookeys.460.7799)
Supplement: XML Treatment for Houshenzinus xiaolongha [file zookeys.460.7799-treatment23.xml]

<!DOCTYPE tp:taxon-treatment
  PUBLIC "-//TaxonX//DTD Taxonomic Treatment Publishing DTD v0 20100105//EN" "tax-treatment-NSO.dtd">
<tp:taxon-treatment xmlns:tp="http://www.plazi.org/taxpub"><tp:treatment-meta><kwd-group><label>Taxon classification</label><kwd><named-content content-type="kingdom">Animalia</named-content></kwd><kwd><named-content content-type="order">Araneae</named-content></kwd><kwd><named-content content-type="family">Linyphiidae</named-content></kwd></kwd-group><mixed-citation publication-type="journal"><person-group><name><surname>Zhao</surname><given-names>Qingyuan</given-names></name><name><surname>Li</surname><given-names>Shuqiang</given-names></name></person-group><article-title>A survey of linyphiid spiders from Xishuangbanna, Yunnan Province, China (<tp:taxon-name><tp:taxon-name-part taxon-name-part-type="order">Araneae</tp:taxon-name-part></tp:taxon-name>, <tp:taxon-name><tp:taxon-name-part taxon-name-part-type="family">Linyphiidae</tp:taxon-name-part></tp:taxon-name>)</article-title><source>Zookeys</source><day>4</day><month>12</month><year>2014</year><volume>2014</volume><issue>460</issue><fpage>1</fpage><lpage>181</lpage><pub-id pub-id-type="doi">10.3897/zookeys.460.7799</pub-id></mixed-citation></tp:treatment-meta><tp:nomenclature><tp:taxon-name>
                            <tp:taxon-name-part taxon-name-part-type="genus">Houshenzinus</tp:taxon-name-part>
                            <tp:taxon-name-part taxon-name-part-type="species">xiaolongha</tp:taxon-name-part>
                            <object-id xmlns:xlink="http://www.w3.org/1999/xlink" content-type="zoobank" xlink:type="simple">http://zoobank.org/F6411604-37DC-417D-86C5-C5F9CE2550CD</object-id>
                        </tp:taxon-name><tp:taxon-status xmlns:xlink="http://www.w3.org/1999/xlink" xlink:type="simple">sp. n.</tp:taxon-status><xref ref-type="fig" rid="F44">Figs 44</xref><xref ref-type="fig" rid="F45">, 45</xref><xref ref-type="fig" rid="F46">, 46</xref></tp:nomenclature><tp:treatment-sec sec-type="Types"><title>Types.</title><p>Holotype ♂, CHINA, Yunnan: Mengla County: Xishuangbanna Nature Reserve, Xiaolongha biodiversity preservation corridor, <named-content xmlns:xlink="http://www.w3.org/1999/xlink" content-type="dwc:verbatimCoordinates" xlink:type="simple">21°24.265'N, 101°37.296'E</named-content>, elevation ca 653 m, 27.06.2012, valley evergreen rain forest, sieving. Paratypes 1♂2♀, same data as holotype.</p></tp:treatment-sec><tp:treatment-sec sec-type="Etymology"><title>Etymology.</title><p>This species’s name is derived from the Chinese Pinyin ‘xiǎo lóng hā’, which is the type locality of this species; term in apposition.</p></tp:treatment-sec><tp:treatment-sec sec-type="Diagnosis"><title>Diagnosis.</title><p>This species is distinguished by the shape of convector in male (Fig. <xref ref-type="fig" rid="F45">45B</xref>; <xref ref-type="bibr" rid="B56">Tanasevitch 2006b</xref>: figs 45–46) and the loops of copulatory ducts in female’s epigyne (Fig. <xref ref-type="fig" rid="F46">46C</xref>; <xref ref-type="bibr" rid="B48">Song and Li 2008</xref>: fig. 287), but differs from the type species by the inconspicuous dorsal tibial apophysis (Fig. <xref ref-type="fig" rid="F45">45A</xref>) and ridges on convector in male’s palp (Fig. <xref ref-type="fig" rid="F44">44A–B</xref>), and three more loops than the copulatory ducts make in female’s epigyne.</p></tp:treatment-sec><tp:treatment-sec sec-type="Description"><title>Description.</title><p>Male (holotype). Total length: 1.40. Carapace 0.63 long, 0.58 wide, yellow. Sternum 0.39 long, 0.56 wide. Clypeus 0.17 high. Chelicerae promargin with 3 teeth, retromargin with 3 teeth. Eye sizes and interdistances: AME 0.05, ALE 0.06, PME 0.08, PLE 0.08, AME-AME/AME 0.56, PME-PME/PME 0.60, AME-ALE/ALE 0.33, PME-PLE/PLE 0.50, coxae IV separated by 2.00 times their width. Length of legs: I 2.34 (0.63, 0.22, 0.58, 0.50, 0.41), II 2.33 (0.63, 0.20, 0.58, 0.53, 0.39), III 1.81 (0.50, 0.19, 0.39, 0.42, 0.31), IV 2.69 (0.63, 0.19, 0.53, 0.54, 0.35). Leg formula: I-II-IV-III. Tm I 0.63, Tm IV 0.59. Tibial spine formula: 2-2-1-1. Abdomen pale, with a black posterior end. Palp: tibia equipped with two retrolateral trichobothria, one dorsal trichobothrium, and a small dorsal apophysis (Fig. <xref ref-type="fig" rid="F45">45A</xref>). Paracymbium ‘J’-shaped, with a bifurcate tip (Fig. <xref ref-type="fig" rid="F44">44B</xref>). Tailpiece tongue-shaped when viewed dorsally (Fig. <xref ref-type="fig" rid="F44">44D</xref>). Convector prominent, comma-shaped, covering most part of the embolic division (Fig. <xref ref-type="fig" rid="F45">45B</xref>). Embolus thread-like, coiled, stretching along the outer margin of distal suprategular apophysis (Fig. <xref ref-type="fig" rid="F44">44B</xref>).</p><p>Female (one of paratypes). Total length: 1.60. Carapace 0.60 long, 0.56 wide, unmodified, same as male in coloration. Sternum 0.32 long, 0.40 wide. Clypeus 0.16 high. Chelicerae promargin with 6 teeth, retromargin with 3 teeth. Eye sizes and interdistances: AME 0.05, ALE 0.08, PME 0.06, PLE 0.07, AME-AME/AME 0.63, PME-PME/PME 0.52, AME-ALE/ALE 0.23, PME-PLE/PLE 0.38, coxae IV separated by 2.00 times their width. Length of legs: I 2.32 (0.63, 0.20, 0.58, 0.50, 0.41), II 2.34 (0.64, 0.20, 0.57, 0.55, 0.38), III 1.80 (0.50, 0.18, 0.38, 0.43, 0.31), IV 2.36 (0.63, 0.23, 0.61, 0.55, 0.33). Leg formula: IV-II-I-III. Tm I 0.71, Tm IV 0.68. Tibial spine formula: 2-2-1-1. Abdomen light pink, with a black tip. Epigyne: ventral fig semi-transparent, mesally concave at the posterior rim (Fig. <xref ref-type="fig" rid="F46">46A</xref>); copulatory ducts long, forming about five loops before joining spermathecae (Fig. <xref ref-type="fig" rid="F46">46C</xref>); spermathecae oval, separated by 1.5 times their diameter (Fig. <xref ref-type="fig" rid="F46">46B</xref>).</p></tp:treatment-sec><tp:treatment-sec sec-type="Distribution"><title>Distribution.</title><p>Known only from type locality.</p></tp:treatment-sec><tp:treatment-sec><!--Section generated to contain objects referenced in tp:taxon-treatment.--><fig id="F44" position="float" orientation="portrait"><label>Figure 44.</label><caption><p><italic><tp:taxon-name><tp:taxon-name-part taxon-name-part-type="genus">Houshenzinus</tp:taxon-name-part> <tp:taxon-name-part taxon-name-part-type="species">xiaolongha</tp:taxon-name-part></tp:taxon-name></italic> sp. n., male holotype. <bold>A</bold> Palp, prolateral view <bold>B</bold> Palp, retrolateral view <bold>C</bold> Embolic division, ventral view <bold>D</bold> Embolic division, dorsal view. Scale bar: <bold>B</bold> as <bold>A</bold>, <bold>C</bold> as <bold>D.</bold></p></caption><graphic xmlns:xlink="http://www.w3.org/1999/xlink" xlink:href="zookeys-460-001-g044.jpg" position="float" orientation="portrait" xlink:type="simple" id="oo_35072.jpg"/></fig><fig id="F45" position="float" orientation="portrait"><label>Figure 45.</label><caption><p><italic><tp:taxon-name><tp:taxon-name-part taxon-name-part-type="genus">Houshenzinus</tp:taxon-name-part> <tp:taxon-name-part taxon-name-part-type="species">xiaolongha</tp:taxon-name-part></tp:taxon-name></italic> sp. n., male holotype. <bold>A</bold> Palp, doral view <bold>B</bold> Palp, ventral view <bold>C</bold> Habitus, dorsal view <bold>D</bold> Habitus, ventral view <bold>E</bold> Habitus, lateral view. Scale bars: <bold>A</bold> as <bold>B</bold>, <bold>C</bold> and <bold>E</bold> as <bold>D.</bold></p></caption><graphic xmlns:xlink="http://www.w3.org/1999/xlink" xlink:href="zookeys-460-001-g045.jpg" position="float" orientation="portrait" xlink:type="simple" id="oo_35073.jpg"/></fig><fig id="F46" position="float" orientation="portrait"><label>Figure 46.</label><caption><p><italic><tp:taxon-name><tp:taxon-name-part taxon-name-part-type="genus">Houshenzinus</tp:taxon-name-part> <tp:taxon-name-part taxon-name-part-type="species">xiaolongha</tp:taxon-name-part></tp:taxon-name></italic> sp. n., female paratype. <bold>A</bold> Epigyne, ventral view <bold>B</bold> Epigyne, dorsal view <bold>C</bold> Vulva, dorsal view <bold>D</bold> Habitus, dorsal view <bold>E</bold> Habitus, ventral view <bold>F</bold> Habitus lateral view. Scale bars: <bold>C</bold> as <bold>B</bold>, <bold>D</bold> and <bold>F</bold> as <bold>E.</bold></p></caption><graphic xmlns:xlink="http://www.w3.org/1999/xlink" xlink:href="zookeys-460-001-g046.jpg" position="float" orientation="portrait" xlink:type="simple" id="oo_35074.jpg"/></fig></tp:treatment-sec><ref-list><ref id="B56"><mixed-citation xmlns:xlink="http://www.w3.org/1999/xlink" xlink:type="simple"><person-group><name name-style="western"><surname>Tanasevitch</surname><given-names>AV</given-names></name></person-group> (<year>2006b</year>) <article-title>On some <tp:taxon-name><tp:taxon-name-part taxon-name-part-type="family">Linyphiidae</tp:taxon-name-part></tp:taxon-name> of China, mainly from Taibai Shan, Qinling Mountains, Shaanxi Province (<tp:taxon-name><tp:taxon-name-part taxon-name-part-type="class">Arachnida</tp:taxon-name-part></tp:taxon-name>: <tp:taxon-name><tp:taxon-name-part taxon-name-part-type="order">Araneae</tp:taxon-name-part></tp:taxon-name>).</article-title><source>Zootaxa</source><volume>1325</volume>: <fpage>277</fpage>–<lpage>311</lpage>.</mixed-citation></ref><ref id="B48"><mixed-citation xmlns:xlink="http://www.w3.org/1999/xlink" xlink:type="simple"><person-group><name name-style="western"><surname>Song</surname><given-names>Y</given-names></name><name name-style="western"><surname>Li</surname><given-names>S</given-names></name></person-group> (<year>2008</year>) <article-title>A taxonomical study of five erigonine spiders (<tp:taxon-name><tp:taxon-name-part taxon-name-part-type="order">Araneae</tp:taxon-name-part></tp:taxon-name>: <tp:taxon-name><tp:taxon-name-part taxon-name-part-type="family">Linyphiidae</tp:taxon-name-part></tp:taxon-name>) from China.</article-title><source><tp:taxon-name><tp:taxon-name-part taxon-name-part-type="phylum">Arthropoda</tp:taxon-name-part></tp:taxon-name> Selecta</source><volume>17</volume>(<issue>1–2</issue>): <fpage>87</fpage>–<lpage>100</lpage>.</mixed-citation></ref></ref-list></tp:taxon-treatment>
