# Supplementary material for: A survey of linyphiid spiders from Xishuangbanna, Yunnan Province, China (Araneae, Linyphiidae)
Source: Zookeys. 2014 Dec 4;(460):1–181. doi: 10.3897/zookeys.460.7799 (PMC4283641; doi:10.3897/zookeys.460.7799)
Supplement: XML Treatment for Hylyphantes graminicola [file zookeys.460.7799-treatment24.xml]

<!DOCTYPE tp:taxon-treatment
  PUBLIC "-//TaxonX//DTD Taxonomic Treatment Publishing DTD v0 20100105//EN" "tax-treatment-NSO.dtd">
<tp:taxon-treatment xmlns:tp="http://www.plazi.org/taxpub"><tp:treatment-meta><kwd-group><label>Taxon classification</label><kwd><named-content content-type="kingdom">Animalia</named-content></kwd><kwd><named-content content-type="order">Araneae</named-content></kwd><kwd><named-content content-type="family">Linyphiidae</named-content></kwd></kwd-group><mixed-citation publication-type="journal"><person-group><name><surname>Zhao</surname><given-names>Qingyuan</given-names></name><name><surname>Li</surname><given-names>Shuqiang</given-names></name></person-group><article-title>A survey of linyphiid spiders from Xishuangbanna, Yunnan Province, China (<tp:taxon-name><tp:taxon-name-part taxon-name-part-type="order">Araneae</tp:taxon-name-part></tp:taxon-name>, <tp:taxon-name><tp:taxon-name-part taxon-name-part-type="family">Linyphiidae</tp:taxon-name-part></tp:taxon-name>)</article-title><source>Zookeys</source><day>4</day><month>12</month><year>2014</year><volume>2014</volume><issue>460</issue><fpage>1</fpage><lpage>181</lpage><pub-id pub-id-type="doi">10.3897/zookeys.460.7799</pub-id></mixed-citation></tp:treatment-meta><tp:nomenclature><tp:taxon-name>
                            <tp:taxon-name-part taxon-name-part-type="genus">Hylyphantes</tp:taxon-name-part>
                            <tp:taxon-name-part taxon-name-part-type="species">graminicola</tp:taxon-name-part>
                        </tp:taxon-name><tp:taxon-authority>(Sundevall, 1830)</tp:taxon-authority><tp:nomenclature-citation-list><tp:nomenclature-citation><tp:taxon-name><tp:taxon-name-part taxon-name-part-type="genus">Linyphia</tp:taxon-name-part> <tp:taxon-name-part taxon-name-part-type="species">graminicola</tp:taxon-name-part></tp:taxon-name><comment>: <xref ref-type="bibr" rid="B50">Sundevall 1830</xref>: 26 (♂♀).</comment></tp:nomenclature-citation><tp:nomenclature-citation><tp:taxon-name><tp:taxon-name-part taxon-name-part-type="genus">Hylyphantes</tp:taxon-name-part> <tp:taxon-name-part taxon-name-part-type="species">graminicola</tp:taxon-name-part></tp:taxon-name><comment>: <xref ref-type="bibr" rid="B37">Roberts 1987</xref>: 42, fig. 12b (♂♀).</comment></tp:nomenclature-citation></tp:nomenclature-citation-list></tp:nomenclature><tp:treatment-sec sec-type="Material examined"><title>Material examined.</title><p>1♂, CHINA, Yunnan: Mengla County: Menglun Town: Xishuangbanna Tropical Botanical Garden, <named-content xmlns:xlink="http://www.w3.org/1999/xlink" content-type="dwc:verbatimCoordinates" xlink:type="simple">21°54.565'N, 101°16.021'E</named-content>, elevation ca 584 m, 21.VIII.2011, fogging.</p></tp:treatment-sec><tp:treatment-sec sec-type="Distribution"><title>Distribution.</title><p>Palearctic and SE Asia.</p></tp:treatment-sec><ref-list><ref id="B50"><mixed-citation xmlns:xlink="http://www.w3.org/1999/xlink" xlink:type="simple"><person-group><name name-style="western"><surname>Sundevall</surname><given-names>CJ</given-names></name></person-group> (<year>1830</year>) <article-title>Svenska spindlarnes beskrifning.</article-title><source>Kongliga Vetenskaps-Ajademiens Handlinger för år</source><volume>1829</volume>: <fpage>188</fpage>–<lpage>219</lpage>. [<comment>also as separate, pp. 1–32</comment>]</mixed-citation></ref><ref id="B37"><mixed-citation xmlns:xlink="http://www.w3.org/1999/xlink" xlink:type="simple"><person-group><name name-style="western"><surname>Roberts</surname><given-names>MJ</given-names></name></person-group> (<year>1987</year>) <source>The Spiders of Great Britain and Ireland. Volume 2.</source><publisher-name>Harley Books</publisher-name>, <publisher-loc>England</publisher-loc>, <size units="page">204 pp</size>.</mixed-citation></ref></ref-list></tp:taxon-treatment>
