# Supplementary material for: A survey of linyphiid spiders from Xishuangbanna, Yunnan Province, China (Araneae, Linyphiidae)
Source: Zookeys. 2014 Dec 4;(460):1–181. doi: 10.3897/zookeys.460.7799 (PMC4283641; doi:10.3897/zookeys.460.7799)
Supplement: XML Treatment for Kaestneria bicultrata [file zookeys.460.7799-treatment25.xml]

<!DOCTYPE tp:taxon-treatment
  PUBLIC "-//TaxonX//DTD Taxonomic Treatment Publishing DTD v0 20100105//EN" "tax-treatment-NSO.dtd">
<tp:taxon-treatment xmlns:tp="http://www.plazi.org/taxpub"><tp:treatment-meta><kwd-group><label>Taxon classification</label><kwd><named-content content-type="kingdom">Animalia</named-content></kwd><kwd><named-content content-type="order">Araneae</named-content></kwd><kwd><named-content content-type="family">Linyphiidae</named-content></kwd></kwd-group><mixed-citation publication-type="journal"><person-group><name><surname>Zhao</surname><given-names>Qingyuan</given-names></name><name><surname>Li</surname><given-names>Shuqiang</given-names></name></person-group><article-title>A survey of linyphiid spiders from Xishuangbanna, Yunnan Province, China (<tp:taxon-name><tp:taxon-name-part taxon-name-part-type="order">Araneae</tp:taxon-name-part></tp:taxon-name>, <tp:taxon-name><tp:taxon-name-part taxon-name-part-type="family">Linyphiidae</tp:taxon-name-part></tp:taxon-name>)</article-title><source>Zookeys</source><day>4</day><month>12</month><year>2014</year><volume>2014</volume><issue>460</issue><fpage>1</fpage><lpage>181</lpage><pub-id pub-id-type="doi">10.3897/zookeys.460.7799</pub-id></mixed-citation></tp:treatment-meta><tp:nomenclature><tp:taxon-name>
                            <tp:taxon-name-part taxon-name-part-type="genus">Kaestneria</tp:taxon-name-part>
                            <tp:taxon-name-part taxon-name-part-type="species">bicultrata</tp:taxon-name-part>
                        </tp:taxon-name><tp:taxon-authority>Chen &amp; Yin, 2000</tp:taxon-authority><xref ref-type="fig" rid="F47">Figs 47</xref><xref ref-type="fig" rid="F48">, 48</xref><xref ref-type="fig" rid="F49">, 49</xref><!--PageBreak--><!--PageBreak--><tp:nomenclature-citation-list><tp:nomenclature-citation><tp:taxon-name><tp:taxon-name-part taxon-name-part-type="genus">Kaestneria</tp:taxon-name-part> <tp:taxon-name-part taxon-name-part-type="species">bicultrata</tp:taxon-name-part></tp:taxon-name><comment>: <xref ref-type="bibr" rid="B6">Chen and Yin 2000</xref>: 88, figs 17–20 (♀).</comment></tp:nomenclature-citation></tp:nomenclature-citation-list></tp:nomenclature><tp:treatment-sec sec-type="Material examined"><title>Material examined.</title><p>1♂, CHINA, Yunnan: Menglun Town: Xishuangbanna Nature Reserve, <named-content xmlns:xlink="http://www.w3.org/1999/xlink" content-type="dwc:verbatimCoordinates" xlink:type="simple">21°54.718'N, 101°16.940'E</named-content>, elevation ca 645 m, 5.–12.01.2007, secondary tropical seasonal rain forest, hand-collecting; 1♂, <named-content xmlns:xlink="http://www.w3.org/1999/xlink" content-type="dwc:verbatimCoordinates" xlink:type="simple">21°54.646'N, 101°16.257'E</named-content>, elevation ca 572 m, 5.–12.02.2007, rubber-tea plantation, hand-collecting; 1♂, <named-content xmlns:xlink="http://www.w3.org/1999/xlink" content-type="dwc:verbatimCoordinates" xlink:type="simple">21°54.463'N, 101°15.978'E</named-content>, elevation ca 569 m, 19.–25.02.2007, rubber-tea plantation, hand-collecting; 1♂1♀, <named-content xmlns:xlink="http://www.w3.org/1999/xlink" content-type="dwc:verbatimCoordinates" xlink:type="simple">21°54.646'N, 101°16.257'E</named-content>, elevation ca 572 m, 19.–26.05.2007, rubber-tea plantation, hand-collecting.</p></tp:treatment-sec><tp:treatment-sec sec-type="Diagnosis"><title>Diagnosis.</title><p>The female is easily recognized by the copulatory duct route and the finger-like spines on each side of the ventral fig (<xref ref-type="bibr" rid="B6">Chen and Yin 2000</xref>: figs 18–19). The male is similar to <italic><tp:taxon-name><tp:taxon-name-part taxon-name-part-type="genus">Kaestneria</tp:taxon-name-part> <tp:taxon-name-part taxon-name-part-type="species">pullata</tp:taxon-name-part></tp:taxon-name></italic> O. P.-Cambridge, 1863 (<xref ref-type="bibr" rid="B37">Roberts 1987</xref>: fig. 71b) and <italic><tp:taxon-name><tp:taxon-name-part taxon-name-part-type="genus">Kaestneria</tp:taxon-name-part> <tp:taxon-name-part taxon-name-part-type="species">minima</tp:taxon-name-part></tp:taxon-name></italic> Locket, 1982, but differs by the shape of paracymbium and embolic division (Fig. <xref ref-type="fig" rid="F47">47B, D</xref>). Both male and female differ from other congeners by having pattern on carapace and abdomen.</p></tp:treatment-sec><tp:treatment-sec sec-type="Description"><title>Description.</title><p>Female. Well described, e.g. by <xref ref-type="bibr" rid="B6">Chen and Yin (2000)</xref>.</p><p>Male (one of males from Xishuangbanna). Total length: 1.78. Carapace 0.94 long, 0.64 wide, brown, with a pale stripe along the axis. Sternum 0.50 long, 0.45 wide. Clypeus 0.15 high. Chelicerae promargin with no teeth, retromargin with 1 tooth. Eye sizes and interdistances: AME 0.05, ALE 0.08, PME 0.07, PLE 0.06, AME-AME/AME 0.60, PME-PME/PME 0.43, AME-ALE/ALE 0.63, PME-PLE/PLE 0.67, coxae IV separated by 0.60 time their width. Lengths of legs: I 5.00 (1.30, 0.24, 1.28, 1.38, 0.80), II 3.14 (1.13, 0.20, 1.04, 1.13, 0.64), III 2.63 (0.76, 0.18, 0.56, <!--PageBreak-->0.70, 0.43), IV 3.73 (1.10, 0.19, 0.88, 1.03, 0.53). Leg formula: I-IV-II-III. TmI 0.15, TmIV absent. Tibial spine formula: 2-2-2-2. Abdomen greenish brown, with white patches, same as the pattern in female holotype (<xref ref-type="bibr" rid="B6">Chen and Yin 2000</xref>: fig. 17). Palp: tibia small, with one long, thick dorsal setae (Figs <xref ref-type="fig" rid="F47">47B</xref>, <xref ref-type="fig" rid="F48">48A–B</xref>); paracymbium ‘V’-shaped, basally somewhat rectangular, with a broad semi-circular tip (Fig. <xref ref-type="fig" rid="F47">47B</xref>); distal suprategular apophysis long, with a bifid apex, each embranchment blunt-ended, with rough surface (Figs <xref ref-type="fig" rid="F47">47B</xref>, <xref ref-type="fig" rid="F49">49B</xref>); lamella long and erect, terminating in a finger-like end (Fig. <xref ref-type="fig" rid="F47">47C–D</xref>); median membrane long, broad, abruptly produced into a hooked tip (Fig. <xref ref-type="fig" rid="F47">47D</xref>); embolus simple, ribbon-like with a pointed tip (Fig. <xref ref-type="fig" rid="F47">47D</xref>).</p></tp:treatment-sec><tp:treatment-sec sec-type="Distribution"><title>Distribution.</title><p>China.</p></tp:treatment-sec><tp:treatment-sec sec-type="Remarks"><title>Remarks.</title><p>Male of the species is reported for the first time.</p></tp:treatment-sec><tp:treatment-sec><!--Section generated to contain objects referenced in tp:taxon-treatment.--><fig id="F47" position="float" orientation="portrait"><label>Figure 47.</label><caption><p><italic>Kaestneria bicultrata.</italic> <bold>A</bold> Palp, prolateral view <bold>B</bold> Palp, retrolateral view <bold>C</bold> Embolic division, retrolateral view <bold>D</bold> Embolic division, prolateral view. Scale bars: <bold>B</bold> as <bold>A</bold>, <bold>C</bold> as <bold>D.</bold></p></caption><graphic xmlns:xlink="http://www.w3.org/1999/xlink" xlink:href="zookeys-460-001-g047.jpg" position="float" orientation="portrait" xlink:type="simple" id="oo_35075.jpg"/></fig><fig id="F48" position="float" orientation="portrait"><label>Figure 48.</label><caption><p><italic><tp:taxon-name><tp:taxon-name-part taxon-name-part-type="genus">Kaestneria</tp:taxon-name-part> <tp:taxon-name-part taxon-name-part-type="species">bicultrata</tp:taxon-name-part></tp:taxon-name></italic>. <bold>A</bold> Palp, ventral view <bold>B</bold> Palp, dorsal view <bold>C</bold> Habitus, dorsal view <bold>D</bold> Habitus, ventral view <bold>E</bold> Habitus, lateral view. Scale bars: <bold>A</bold> as <bold>B</bold>, <bold>D</bold> and <bold>E</bold> as <bold>C.</bold></p></caption><graphic xmlns:xlink="http://www.w3.org/1999/xlink" xlink:href="zookeys-460-001-g048.jpg" position="float" orientation="portrait" xlink:type="simple" id="oo_35076.jpg"/></fig><fig id="F49" position="float" orientation="portrait"><label>Figure 49.</label><caption><p><italic><tp:taxon-name><tp:taxon-name-part taxon-name-part-type="genus">Kaestneria</tp:taxon-name-part> <tp:taxon-name-part taxon-name-part-type="species">bicultrata</tp:taxon-name-part></tp:taxon-name></italic>. <bold>A</bold> Palp, prolateral view <bold>B</bold> Palp, retrolateral view. Scale bar: <bold>A</bold> as <bold>B.</bold></p></caption><graphic xmlns:xlink="http://www.w3.org/1999/xlink" xlink:href="zookeys-460-001-g049.jpg" position="float" orientation="portrait" xlink:type="simple" id="oo_35077.jpg"/></fig></tp:treatment-sec><ref-list><ref id="B6"><mixed-citation xmlns:xlink="http://www.w3.org/1999/xlink" xlink:type="simple"><person-group><name name-style="western"><surname>Chen</surname><given-names>JA</given-names></name><name name-style="western"><surname>Yin</surname><given-names>CM</given-names></name></person-group> (<year>2000</year>) <article-title>On five species of linyphiid spiders from Hunan, China (<tp:taxon-name><tp:taxon-name-part taxon-name-part-type="order">Araneae</tp:taxon-name-part></tp:taxon-name>: <tp:taxon-name><tp:taxon-name-part taxon-name-part-type="family">Linyphiidae</tp:taxon-name-part></tp:taxon-name>).</article-title><source>Acta Arachnologica Sinica</source><volume>9</volume>: <fpage>86</fpage>–<lpage>93</lpage>.</mixed-citation></ref><ref id="B37"><mixed-citation xmlns:xlink="http://www.w3.org/1999/xlink" xlink:type="simple"><person-group><name name-style="western"><surname>Roberts</surname><given-names>MJ</given-names></name></person-group> (<year>1987</year>) <source>The Spiders of Great Britain and Ireland. Volume 2.</source><publisher-name>Harley Books</publisher-name>, <publisher-loc>England</publisher-loc>, <size units="page">204 pp</size>.</mixed-citation></ref></ref-list></tp:taxon-treatment>
