# Supplementary material for: A survey of linyphiid spiders from Xishuangbanna, Yunnan Province, China (Araneae, Linyphiidae)
Source: Zookeys. 2014 Dec 4;(460):1–181. doi: 10.3897/zookeys.460.7799 (PMC4283641; doi:10.3897/zookeys.460.7799)
Supplement: XML Treatment for Laogone bai [file zookeys.460.7799-treatment26.xml]

<!DOCTYPE tp:taxon-treatment
  PUBLIC "-//TaxonX//DTD Taxonomic Treatment Publishing DTD v0 20100105//EN" "tax-treatment-NSO.dtd">
<tp:taxon-treatment xmlns:tp="http://www.plazi.org/taxpub"><tp:treatment-meta><kwd-group><label>Taxon classification</label><kwd><named-content content-type="kingdom">Animalia</named-content></kwd><kwd><named-content content-type="order">Araneae</named-content></kwd><kwd><named-content content-type="family">Linyphiidae</named-content></kwd></kwd-group><mixed-citation publication-type="journal"><person-group><name><surname>Zhao</surname><given-names>Qingyuan</given-names></name><name><surname>Li</surname><given-names>Shuqiang</given-names></name></person-group><article-title>A survey of linyphiid spiders from Xishuangbanna, Yunnan Province, China (<tp:taxon-name><tp:taxon-name-part taxon-name-part-type="order">Araneae</tp:taxon-name-part></tp:taxon-name>, <tp:taxon-name><tp:taxon-name-part taxon-name-part-type="family">Linyphiidae</tp:taxon-name-part></tp:taxon-name>)</article-title><source>Zookeys</source><day>4</day><month>12</month><year>2014</year><volume>2014</volume><issue>460</issue><fpage>1</fpage><lpage>181</lpage><pub-id pub-id-type="doi">10.3897/zookeys.460.7799</pub-id></mixed-citation></tp:treatment-meta><tp:nomenclature><tp:taxon-name>
                            <tp:taxon-name-part taxon-name-part-type="genus">Laogone</tp:taxon-name-part>
                            <tp:taxon-name-part taxon-name-part-type="species">bai</tp:taxon-name-part>
                            <object-id xmlns:xlink="http://www.w3.org/1999/xlink" content-type="zoobank" xlink:type="simple">http://zoobank.org/188350EA-3A2B-44E6-A0DC-C6B0C6C3ACA5</object-id>
                        </tp:taxon-name><tp:taxon-status xmlns:xlink="http://www.w3.org/1999/xlink" xlink:type="simple">sp. n.</tp:taxon-status><xref ref-type="fig" rid="F50">Figs 50</xref><xref ref-type="fig" rid="F51">, 51</xref></tp:nomenclature><tp:treatment-sec sec-type="Types"><title>Types.</title><p>Holotype ♂, CHINA, Yunnan: Meng’a Town: Wengnan village: Xishuangbanna Nature Reserve, <named-content xmlns:xlink="http://www.w3.org/1999/xlink" content-type="dwc:verbatimCoordinates" xlink:type="simple">22°05.002'N, 100°22.009'E</named-content>, elevation ca 1118 m, 30.07.2007, secondary seasonal rain forest, fogging.</p></tp:treatment-sec><tp:treatment-sec sec-type="Etymology"><title>Etymology.</title><p>This species’s name is derived from the Chinese Pinyin ‘bái’, meaning ‘white’, which refers to the color of the holotype’s body; term in apposition.</p></tp:treatment-sec><tp:treatment-sec sec-type="Diagnosis"><title>Diagnosis.</title><p>This species is similar to the type species <italic><tp:taxon-name><tp:taxon-name-part taxon-name-part-type="genus">Laogone</tp:taxon-name-part> <tp:taxon-name-part taxon-name-part-type="species">cephala</tp:taxon-name-part></tp:taxon-name></italic>, but differs by the long and pointed dorsal tibial process, and the slimmer membrosclerum.</p></tp:treatment-sec><tp:treatment-sec sec-type="Description"><title>Description.</title><p>Male (holotype). Total length: 1.75. Carapace 0.75 long, 0.63 wide, pale, elevated into a lobe carrying posterior eyes. Sternum 0.44 long, 0.44 wide. Clypeus 0.16 high. Chelicerae promargin with 4 teeth, retromargin with 3 teeth. Eye sizes and interdistances: AME 0.04, ALE 0.06, PME 0.05, PLE 0.06, AME-AME/AME 0.40, PME-PME/PME 1.23, AME-ALE/ALE 0.38, PME-PLE/PLE 1.02, coxae IV separated by 1.58 times their width. Length of legs: I 3.34 (0.81, 0.25, 0.94, 0.86, 0.48), II 3.40 (0.88, 0.20, 0.90, 0.86, 0.56), III 2.50 (0.70, 0.25, 0.50, 0.66, 0.39), IV 3.05 (0.80, 0.20, 0.80, 0.80, 0.45). Leg formula: II-I-IV-III. Tm I 0.80, Tm IV 0.79. Tibial spine formula: 2-2-1-1. Abdomen pale, with a black tip near spinnerets. Palp: retrolateral tibial apophysis lobe-like, with a row of spines along the margin (Fig. <xref ref-type="fig" rid="F50">50B</xref>,), dorsal tibial apophysis long, ‘7’-shaped, with a pointed tip (Fig. <xref ref-type="fig" rid="F51">51A</xref>). Paracymbium with a process (Fig. <xref ref-type="fig" rid="F50">50A</xref>). Convector present. Membrosclerum ‘C’ -shaped in ventral view (Fig. <xref ref-type="fig" rid="F51">51B</xref>), slim and attenuated at distal end; median membrane long and narrow, stretching along the proximal part of embolic division (Fig. <xref ref-type="fig" rid="F50">50A–B</xref>). Embolus whip-like, forming two loops (Fig. <xref ref-type="fig" rid="F51">51B</xref>).</p><p>Female. Unknown.</p></tp:treatment-sec><tp:treatment-sec sec-type="Distribution"><title>Distribution.</title><p>Known only from type locality.</p></tp:treatment-sec><tp:treatment-sec><!--Section generated to contain objects referenced in tp:taxon-treatment.--><fig id="F50" position="float" orientation="portrait"><label>Figure 50.</label><caption><p><italic><tp:taxon-name><tp:taxon-name-part taxon-name-part-type="genus">Laogone</tp:taxon-name-part> <tp:taxon-name-part taxon-name-part-type="species">bai</tp:taxon-name-part></tp:taxon-name></italic> sp. n., male holotype. <bold>A</bold> Palp, prolateral view <bold>B</bold> Palp, retrolateral view <bold>C</bold> Embolic division, dorsal view <bold>D</bold> Embolic division, ventral view. Scale bars: <bold>A</bold> as <bold>B</bold>, <bold>D</bold> as <bold>C.</bold></p></caption><graphic xmlns:xlink="http://www.w3.org/1999/xlink" xlink:href="zookeys-460-001-g050.jpg" position="float" orientation="portrait" xlink:type="simple" id="oo_35078.jpg"/></fig><fig id="F51" position="float" orientation="portrait"><label>Figure 51.</label><caption><p><italic><tp:taxon-name><tp:taxon-name-part taxon-name-part-type="genus">Laogone</tp:taxon-name-part> <tp:taxon-name-part taxon-name-part-type="species">bai</tp:taxon-name-part></tp:taxon-name></italic> sp. n., male holotype. <bold>A</bold> Palp, dorsal view <bold>B</bold> Palp, ventral view <bold>C</bold> Habitus, dorsal view <bold>D</bold> Habitus, ventral view <bold>E</bold> Habitus, lateral view. Scale bars: <bold>A</bold> as <bold>B</bold>, <bold>C</bold> and <bold>D</bold> as <bold>E.</bold></p></caption><graphic xmlns:xlink="http://www.w3.org/1999/xlink" xlink:href="zookeys-460-001-g051.jpg" position="float" orientation="portrait" xlink:type="simple" id="oo_35079.jpg"/></fig></tp:treatment-sec></tp:taxon-treatment>
