# Supplementary material for: A survey of linyphiid spiders from Xishuangbanna, Yunnan Province, China (Araneae, Linyphiidae)
Source: Zookeys. 2014 Dec 4;(460):1–181. doi: 10.3897/zookeys.460.7799 (PMC4283641; doi:10.3897/zookeys.460.7799)
Supplement: XML Treatment for Laogone lunata [file zookeys.460.7799-treatment27.xml]

<!DOCTYPE tp:taxon-treatment
  PUBLIC "-//TaxonX//DTD Taxonomic Treatment Publishing DTD v0 20100105//EN" "tax-treatment-NSO.dtd">
<tp:taxon-treatment xmlns:tp="http://www.plazi.org/taxpub"><tp:treatment-meta><kwd-group><label>Taxon classification</label><kwd><named-content content-type="kingdom">Animalia</named-content></kwd><kwd><named-content content-type="order">Araneae</named-content></kwd><kwd><named-content content-type="family">Linyphiidae</named-content></kwd></kwd-group><mixed-citation publication-type="journal"><person-group><name><surname>Zhao</surname><given-names>Qingyuan</given-names></name><name><surname>Li</surname><given-names>Shuqiang</given-names></name></person-group><article-title>A survey of linyphiid spiders from Xishuangbanna, Yunnan Province, China (<tp:taxon-name><tp:taxon-name-part taxon-name-part-type="order">Araneae</tp:taxon-name-part></tp:taxon-name>, <tp:taxon-name><tp:taxon-name-part taxon-name-part-type="family">Linyphiidae</tp:taxon-name-part></tp:taxon-name>)</article-title><source>Zookeys</source><day>4</day><month>12</month><year>2014</year><volume>2014</volume><issue>460</issue><fpage>1</fpage><lpage>181</lpage><pub-id pub-id-type="doi">10.3897/zookeys.460.7799</pub-id></mixed-citation></tp:treatment-meta><tp:nomenclature><tp:taxon-name>
                            <tp:taxon-name-part taxon-name-part-type="genus">Laogone</tp:taxon-name-part>
                            <tp:taxon-name-part taxon-name-part-type="species">lunata</tp:taxon-name-part>
                            <object-id xmlns:xlink="http://www.w3.org/1999/xlink" content-type="zoobank" xlink:type="simple">http://zoobank.org/2364FCE7-0ED6-416E-81E3-6E59CF3ABFEC</object-id>
                        </tp:taxon-name><tp:taxon-status xmlns:xlink="http://www.w3.org/1999/xlink" xlink:type="simple">sp. n.</tp:taxon-status><xref ref-type="fig" rid="F52">Figs 52</xref><xref ref-type="fig" rid="F53">, 53</xref><xref ref-type="fig" rid="F54">, 54</xref><xref ref-type="fig" rid="F55">, 55</xref></tp:nomenclature><tp:treatment-sec sec-type="Types"><title>Types.</title><p>Holotype ♂, CHINA, Yunnan: Menglun Town: Xishuangbanna Nature Reserve, <named-content xmlns:xlink="http://www.w3.org/1999/xlink" content-type="dwc:verbatimCoordinates" xlink:type="simple">21°57.445'N, 101°12.997'E</named-content>, elevation ca 744 m, 30.07.2007, primary tropical seasonal rain forest, fogging. Paratypes 8♂18♀, same data as holotype; 1♂3♀, <named-content xmlns:xlink="http://www.w3.org/1999/xlink" content-type="dwc:verbatimCoordinates" xlink:type="simple">21°54.607'N, 101°17.005'E</named-content>, elevation ca 633 m, 5.–12.03.2007, secondary tropical seasonal moist forest, hand-collecting; 6♂4♀, <named-content xmlns:xlink="http://www.w3.org/1999/xlink" content-type="dwc:verbatimCoordinates" xlink:type="simple">21°54.607'N, 101°17.005'E</named-content>, elevation ca 633 m, 28.07.2007, secondary tropical seasonal moist forest, fogging; 23♂24♀, <named-content xmlns:xlink="http://www.w3.org/1999/xlink" content-type="dwc:verbatimCoordinates" xlink:type="simple">21°57.669'N, 101°11.893'E</named-content>, elevation ca 790 m, 7.08.2007, primary tropical seasonal rain forest, fogging; 3♂1♀, <named-content xmlns:xlink="http://www.w3.org/1999/xlink" content-type="dwc:verbatimCoordinates" xlink:type="simple">21°54.984'N, 101°16.982'E</named-content>, elevation ca 656 m, 10.08.2007, secondary tropical seasonal moist forest, fogging; 1♂8♀, <named-content xmlns:xlink="http://www.w3.org/1999/xlink" content-type="dwc:verbatimCoordinates" xlink:type="simple">21°54.705'N, 101°16.898'E</named-content>, elevation ca 664 m, 15.11.2009, Lvshilin tropical rain forest, fogging; 31♂29♀, <named-content xmlns:xlink="http://www.w3.org/1999/xlink" content-type="dwc:verbatimCoordinates" xlink:type="simple">21°54.609'N, 101°17.090'E</named-content>, elevation ca 643 m, 17.11.2009, Lvshilin tropical rain forest, fogging; 10♂35♀, <named-content xmlns:xlink="http://www.w3.org/1999/xlink" content-type="dwc:verbatimCoordinates" xlink:type="simple">21°54.600'N, 101°17.084'E</named-content>, elevation ca 640 m, 17.11.2009, Lvshilin tropical rain forest, fogging.</p></tp:treatment-sec><tp:treatment-sec sec-type="Etymology"><title>Etymology.</title><p>The name comes from the Latin word ‘lunatus’, meaning ‘shaped like a crescent moon’, which refers to the shape of the cymbium in lateral view; adjective.</p></tp:treatment-sec><tp:treatment-sec sec-type="Diagnosis"><title>Diagnosis.</title><p>This species is similar to the type species <italic><tp:taxon-name><tp:taxon-name-part taxon-name-part-type="genus">Laogone</tp:taxon-name-part> <tp:taxon-name-part taxon-name-part-type="species">cephala</tp:taxon-name-part></tp:taxon-name></italic> (<xref ref-type="bibr" rid="B59">Tanasevitch 2014b</xref>: figs 28, 30–32; Fig. <xref ref-type="fig" rid="F52">52B</xref>), but differs by the short dorsal tibial apophysis, and the shape of membrosclerum.</p></tp:treatment-sec><tp:treatment-sec sec-type="Description"><title>Description.</title><p>Male (holotype). Total length: 1.90. Carapace 0.77 long, 0.56 wide, yellow, faded at the outer margin. Sternum 0.38 long, 0.44 wide. Clypeus 0.08 high. Chelicerae promargin with 4 teeth, retromargin with 3 teeth. Eye sizes and interdistances: AME 0.04, ALE 0.10, PME 0.09, PLE 0.08, AME-AME/AME 0.39, PME-PME/PME 1.25, AME-ALE/ALE 0.40, PME-PLE/PLE 1.04, coxae IV separated by 1.67 times their width. Length of legs: I 2.76 (0.67, 0.23, 0.70, 0.69, 0.47), II 2.79 (0.70, 0.23, 0.70, 0.69, 0.47), III 2.13 (0.55, 0.22, 0.47, 0.55, 0.34), IV 2.69 (0.78, 0.20, 0.63, 0.69, 0.39). Leg formula: II-I-IV-III. Tm I 0.79, Tm IV 0.73. Patellar spine formula: 2-2-2-2. Abdomen pale, with a black tip near spinnerets. Palp: patella elongate; tibia with two retrolateral and one dorsal trichobothria. Retroventral and retrodorsal apophyses both short and broad (Figs <xref ref-type="fig" rid="F52">52B</xref>, <xref ref-type="fig" rid="F53">53A</xref>). Cymbium crescent-moon shaped in lateral view (Fig. <xref ref-type="fig" rid="F52">52A–B</xref>). Paracymbium mostly concealed under bulb (Figs <xref ref-type="fig" rid="F52">52B</xref>, <xref ref-type="fig" rid="F53">53B</xref>), with one small pointed tip (Figs <xref ref-type="fig" rid="F52">52B</xref>, <xref ref-type="fig" rid="F53">53B</xref>). Convector flat, round in ventral view. Membrosclerum comma-shaped from ventral view (Fig. <xref ref-type="fig" rid="F53">53B</xref>); tail<!--PageBreak-->piece small, tongue-shaped when viewed prolaterally (Fig. <xref ref-type="fig" rid="F52">52B</xref>); median membrane ribbon-like, with a tapering tip (Figs <xref ref-type="fig" rid="F52">52B</xref>, <xref ref-type="fig" rid="F53">53B</xref>). Loose part of embolus thread-like, forming one big loop, the enveloped part of embolus in convector forming small loop (Fig. <xref ref-type="fig" rid="F53">53B</xref>).</p><p>Female (one of paratypes). Total length: 1.97. Carapace 0.78 long, 0.59 wide, unmodified, same as male in coloration. Sternum 0.41 long, 0.44 wide. Clypeus 0.14 high. Chelicerae promargin with 5 teeth, retromargin with 5 teeth. Eye sizes and interdistances: AME 0.04, ALE 0.09, PME 0.08, PLE 0.08, AME-AME/AME 0.25, PME-PME/PME 0.50, AME-ALE/ALE 0.22, PME-PLE/PLE 0.38, coxae IV separated by 1.46 times their width. Length of legs: I 2.54 (0.70, 0.23, 0.63, 0.59, 0.39), II 2.54 (0.70, 0.23, 0.63, 0.59, 0.39), III 2.02 (0.55, 0.22, 0.47, 0.47, 0.31), IV 2.42 (0.63, 0.23, 0.61, 0.56, 0.39). Leg formula: II-I-IV-III. Tm I 0.76, Tm IV 0.89. Patellar spine formula: 2-2-2-2. Abdomen light pink, with a black tip. Epigyne: ventral fig semi-transparent, equipped with long veins forming two loops on it (Figs <xref ref-type="fig" rid="F54">54A</xref>, <xref ref-type="fig" rid="F55">55C</xref>); dorsal fig large, heart-shaped (Figs <xref ref-type="fig" rid="F54">54B–C</xref>, <xref ref-type="fig" rid="F55">55D</xref>); copulatory ducts heading towards laterally then turning up and joining the spermathecae (Figs <xref ref-type="fig" rid="F54">54C</xref>, <xref ref-type="fig" rid="F55">55D</xref>); spermathecae somewhat oval (Fig. <xref ref-type="fig" rid="F54">54B</xref>).</p></tp:treatment-sec><tp:treatment-sec sec-type="Distribution"><title>Distribution.</title><p>Known only from type locality.</p></tp:treatment-sec><tp:treatment-sec><!--Section generated to contain objects referenced in tp:taxon-treatment.--><fig id="F52" position="float" orientation="portrait"><label>Figure 52.</label><caption><p><italic><tp:taxon-name><tp:taxon-name-part taxon-name-part-type="genus">Laogone</tp:taxon-name-part> <tp:taxon-name-part taxon-name-part-type="species">lunata</tp:taxon-name-part></tp:taxon-name></italic> sp. n., male holotype. <bold>A</bold> Palp, prolateral view <bold>B</bold> Palp, retrolateral view <bold>C</bold> Embolic division, dorsal view <bold>D</bold> Embolic division, ventral view. Scale bars: <bold>A</bold> as <bold>B</bold>, <bold>D</bold> as <bold>C.</bold></p></caption><graphic xmlns:xlink="http://www.w3.org/1999/xlink" xlink:href="zookeys-460-001-g052.jpg" position="float" orientation="portrait" xlink:type="simple" id="oo_35080.jpg"/></fig><fig id="F53" position="float" orientation="portrait"><label>Figure 53.</label><caption><p><italic><tp:taxon-name><tp:taxon-name-part taxon-name-part-type="genus">Laogone</tp:taxon-name-part> <tp:taxon-name-part taxon-name-part-type="species">lunata</tp:taxon-name-part></tp:taxon-name></italic> sp. n., male holotype. <bold>A</bold> Palp, dorsal view <bold>B</bold> Palp, ventral view <bold>C</bold> Habitus, dorsal view <bold>D</bold> Habitus, ventral view <bold>E</bold> Habitus, lateral view. Scale bars: <bold>A</bold> as <bold>B</bold>, <bold>D</bold> and <bold>E</bold> as <bold>C.</bold></p></caption><graphic xmlns:xlink="http://www.w3.org/1999/xlink" xlink:href="zookeys-460-001-g053.jpg" position="float" orientation="portrait" xlink:type="simple" id="oo_35081.jpg"/></fig><fig id="F54" position="float" orientation="portrait"><label>Figure 54.</label><caption><p><italic><tp:taxon-name><tp:taxon-name-part taxon-name-part-type="genus">Laogone</tp:taxon-name-part> <tp:taxon-name-part taxon-name-part-type="species">lunata</tp:taxon-name-part></tp:taxon-name></italic> sp. n., female paratype. <bold>A</bold> Epigyne, ventral view <bold>B</bold> Epigyne, dorsal view <bold>C</bold> Vulva, dorsal view <bold>D</bold> Habitus, dorsal view <bold>E</bold> Habitus, ventral view <bold>F</bold> Habitus lateral view. Scale bars: <bold>C</bold> as <bold>B</bold>, <bold>D</bold> and <bold>E</bold> as <bold>F.</bold></p></caption><graphic xmlns:xlink="http://www.w3.org/1999/xlink" xlink:href="zookeys-460-001-g054.jpg" position="float" orientation="portrait" xlink:type="simple" id="oo_35082.jpg"/></fig><fig id="F55" position="float" orientation="portrait"><label>Figure 55.</label><caption><p><italic><tp:taxon-name><tp:taxon-name-part taxon-name-part-type="genus">Laogone</tp:taxon-name-part> <tp:taxon-name-part taxon-name-part-type="species">lunata</tp:taxon-name-part></tp:taxon-name></italic> sp. n., male holotype (<bold>A–B</bold>) and female paratype (<bold>C–D</bold>). <bold>A</bold> Palp, prolateral view <bold>B</bold> Palp, retrolateral view <bold>C</bold> Epigyne, ventral view <bold>D</bold> Vulva, dorsal view. Scale bars: <bold>A</bold> as <bold>B</bold>, <bold>C</bold> as <bold>D.</bold></p></caption><graphic xmlns:xlink="http://www.w3.org/1999/xlink" xlink:href="zookeys-460-001-g055.jpg" position="float" orientation="portrait" xlink:type="simple" id="oo_35083.jpg"/></fig></tp:treatment-sec><ref-list><ref id="B59"><mixed-citation xmlns:xlink="http://www.w3.org/1999/xlink" xlink:type="simple"><person-group><name name-style="western"><surname>Tanasevitch</surname><given-names>AV</given-names></name></person-group> (<year>2014b</year>) <article-title>New species and records of linyphiid spiders from Laos (<tp:taxon-name><tp:taxon-name-part taxon-name-part-type="order">Araneae</tp:taxon-name-part></tp:taxon-name>, <tp:taxon-name><tp:taxon-name-part taxon-name-part-type="family">Linyphiidae</tp:taxon-name-part></tp:taxon-name>).</article-title><source>Zootaxa</source><volume>3841</volume>(<issue>1</issue>): <fpage>67</fpage>–<lpage>89</lpage>. doi: <ext-link ext-link-type="doi" xlink:href="10.11646/zootaxa.3841.1.3" xlink:type="simple">10.11646/zootaxa.3841.1.3</ext-link></mixed-citation></ref></ref-list></tp:taxon-treatment>
