# Supplementary material for: A survey of linyphiid spiders from Xishuangbanna, Yunnan Province, China (Araneae, Linyphiidae)
Source: Zookeys. 2014 Dec 4;(460):1–181. doi: 10.3897/zookeys.460.7799 (PMC4283641; doi:10.3897/zookeys.460.7799)
Supplement: XML Treatment for Maro bulbosus [file zookeys.460.7799-treatment28.xml]

<!DOCTYPE tp:taxon-treatment
  PUBLIC "-//TaxonX//DTD Taxonomic Treatment Publishing DTD v0 20100105//EN" "tax-treatment-NSO.dtd">
<tp:taxon-treatment xmlns:tp="http://www.plazi.org/taxpub"><tp:treatment-meta><kwd-group><label>Taxon classification</label><kwd><named-content content-type="kingdom">Animalia</named-content></kwd><kwd><named-content content-type="order">Araneae</named-content></kwd><kwd><named-content content-type="family">Linyphiidae</named-content></kwd></kwd-group><mixed-citation publication-type="journal"><person-group><name><surname>Zhao</surname><given-names>Qingyuan</given-names></name><name><surname>Li</surname><given-names>Shuqiang</given-names></name></person-group><article-title>A survey of linyphiid spiders from Xishuangbanna, Yunnan Province, China (<tp:taxon-name><tp:taxon-name-part taxon-name-part-type="order">Araneae</tp:taxon-name-part></tp:taxon-name>, <tp:taxon-name><tp:taxon-name-part taxon-name-part-type="family">Linyphiidae</tp:taxon-name-part></tp:taxon-name>)</article-title><source>Zookeys</source><day>4</day><month>12</month><year>2014</year><volume>2014</volume><issue>460</issue><fpage>1</fpage><lpage>181</lpage><pub-id pub-id-type="doi">10.3897/zookeys.460.7799</pub-id></mixed-citation></tp:treatment-meta><tp:nomenclature><tp:taxon-name>
                            <tp:taxon-name-part taxon-name-part-type="genus">Maro</tp:taxon-name-part>
                            <tp:taxon-name-part taxon-name-part-type="species">bulbosus</tp:taxon-name-part>
                            <object-id xmlns:xlink="http://www.w3.org/1999/xlink" content-type="zoobank" xlink:type="simple">http://zoobank.org/F475F573-ECFF-4092-9CEF-1A040EEE6803</object-id>
                        </tp:taxon-name><tp:taxon-status xmlns:xlink="http://www.w3.org/1999/xlink" xlink:type="simple">sp. n.</tp:taxon-status><xref ref-type="fig" rid="F56">Figs 56</xref><xref ref-type="fig" rid="F57">, 57</xref><!--PageBreak--></tp:nomenclature><tp:treatment-sec sec-type="Types"><title>Types.</title><p>Holotype ♀: CHINA, Yunnan: Menglun Town: Xishuangbanna Tropical Botanical Garden, <named-content xmlns:xlink="http://www.w3.org/1999/xlink" content-type="dwc:verbatimCoordinates" xlink:type="simple">21°55.035'N, 101°16.500'E</named-content>, elevation ca 558 m, 1.–15.06.2007, primary tropical seasonal rain forest. Paratypes 2♀, <named-content xmlns:xlink="http://www.w3.org/1999/xlink" content-type="dwc:verbatimCoordinates" xlink:type="simple">21°57.445'N, 101°12.997'E</named-content>, elevation ca 744 m, 1.–15.06.2007 primary tropical seasonal rain forest; <named-content xmlns:xlink="http://www.w3.org/1999/xlink" content-type="dwc:verbatimCoordinates" xlink:type="simple">21°55.428'N, 101°16.441'E</named-content>, elevation ca 598 m, 16.–31.07.2007, secondary tropical seasonal rain forest; 1♀, <named-content xmlns:xlink="http://www.w3.org/1999/xlink" content-type="dwc:verbatimCoordinates" xlink:type="simple">21°54.646'N, 101°16.257'E</named-content>, ca 572 m, 1.–9.12.2006, rubber-tea plantation.</p></tp:treatment-sec><tp:treatment-sec sec-type="Etymology"><title>Etymology.</title><p>The species’ name is derived from the Latin word ‘bulbosus’, meaning ‘bulb-like’, referring to the hemisphere-shaped epigyne; adjective.</p></tp:treatment-sec><tp:treatment-sec sec-type="Diagnosis"><title>Diagnosis.</title><p>This species resembles <italic><tp:taxon-name><tp:taxon-name-part taxon-name-part-type="genus">Maro</tp:taxon-name-part> <tp:taxon-name-part taxon-name-part-type="species">flavescens</tp:taxon-name-part></tp:taxon-name></italic> (O. P.-Cambridge, 1873) by the conformation of ventral fig, but differs in these aspects: the posterior median fig is elliptical in <italic><tp:taxon-name><tp:taxon-name-part taxon-name-part-type="genus">Maro</tp:taxon-name-part> <tp:taxon-name-part taxon-name-part-type="species">bulbosus</tp:taxon-name-part></tp:taxon-name></italic> sp. n. (Fig. <xref ref-type="fig" rid="F56">56B</xref>), whereas it is tongue-shaped in <italic><tp:taxon-name><tp:taxon-name-part taxon-name-part-type="genus">Maro</tp:taxon-name-part> <tp:taxon-name-part taxon-name-part-type="species">flavescens</tp:taxon-name-part></tp:taxon-name></italic> (<xref ref-type="bibr" rid="B55">Tanasevitch 2006a</xref>: figs 35–36); spermathecae of <italic><tp:taxon-name><tp:taxon-name-part taxon-name-part-type="genus">Maro</tp:taxon-name-part> <tp:taxon-name-part taxon-name-part-type="species">bulbosus</tp:taxon-name-part></tp:taxon-name></italic> sp. n. are close to each other and have multi-chambered spermathecae (Figs <xref ref-type="fig" rid="F56">56B</xref>, <xref ref-type="fig" rid="F57">57B</xref>), while big, round ones in <italic><tp:taxon-name><tp:taxon-name-part taxon-name-part-type="genus">Maro</tp:taxon-name-part> <tp:taxon-name-part taxon-name-part-type="species">flavescens</tp:taxon-name-part></tp:taxon-name></italic>.</p></tp:treatment-sec><tp:treatment-sec sec-type="Description"><title>Description.</title><p>Female (holotype). Total length: 1.17. Carapace 0.50 long, 0.43 wide, yellow. Sternum 0.30 long, 0.30 wide. Clypeus 0.10 high. Chelicerae promargin with 3 teeth, retromargin with 2 teeth. Eye sizes and interdistances: AME 0.03, ALE 0.06, PME 0.05, PLE 0.05, AME-AME/AME 0.33, PME-PME/PME 0.60, AME-ALE/ALE 0.50, PME-PLE/PLE 0.80, coxae IV separated by 0.92 time their width. Length of legs: I 1.72 (0.44, 0.15, 0.45, 0.38, 0.30), II 1.57 (0.34, 0.16, 0.41, 0.37, 0.29), III 1.41 (0.36, 0.16, 0.32, 0.31, 0.26), IV 1.78 (0.48, 0.14, 0.46, 0.40, 0.30). Leg formula: IV-I-II-III. TmI 0.34, TmIV absent. Tibial spine formula: 2-2-1-1. Abdomen with yellow dorsum and brown venter. Epigyne: semi-transparent, with part of spermathecae and copulatory ducts visible, posterior margin convax with a long, folded stretcher (Fig. <xref ref-type="fig" rid="F56">56B</xref>); posterior median fig, small, oval (Fig. <xref ref-type="fig" rid="F56">56B</xref>); copulatory ducts long, forming a semi-loop structure before connecting with spermathecae.</p><p>Male. Unknown.</p></tp:treatment-sec><tp:treatment-sec sec-type="Distribution"><title>Distribution.</title><p>Known only from type localities.</p></tp:treatment-sec><tp:treatment-sec><!--Section generated to contain objects referenced in tp:taxon-treatment.--><fig id="F56" position="float" orientation="portrait"><label>Figure 56.</label><caption><p><italic><tp:taxon-name><tp:taxon-name-part taxon-name-part-type="genus">Maro</tp:taxon-name-part> <tp:taxon-name-part taxon-name-part-type="species">bulbosus</tp:taxon-name-part></tp:taxon-name></italic> sp. n., female holotype. <bold>A</bold> Epigyne, ventral view <bold>B</bold> Epigyne, dorsal view <bold>C</bold> Vulva, lateral view <bold>D</bold> Habitus, dorsal view <bold>E</bold> Habitus, ventral view <bold>F</bold> Habitus lateral view. Scale bars: <bold>B</bold> as <bold>C</bold>, <bold>D</bold> and <bold>E</bold> as <bold>F.</bold></p></caption><graphic xmlns:xlink="http://www.w3.org/1999/xlink" xlink:href="zookeys-460-001-g056.jpg" position="float" orientation="portrait" xlink:type="simple" id="oo_35084.jpg"/></fig><fig id="F57" position="float" orientation="portrait"><label>Figure 57.</label><caption><p><italic><tp:taxon-name><tp:taxon-name-part taxon-name-part-type="genus">Maro</tp:taxon-name-part> <tp:taxon-name-part taxon-name-part-type="species">bulbosus</tp:taxon-name-part></tp:taxon-name></italic> sp. n., female holotype. <bold>A</bold> Epigyne, ventral view <bold>B</bold> Vulva, dorsal view Scale bar: <bold>A</bold> as <bold>B.</bold></p></caption><graphic xmlns:xlink="http://www.w3.org/1999/xlink" xlink:href="zookeys-460-001-g057.jpg" position="float" orientation="portrait" xlink:type="simple" id="oo_35085.jpg"/></fig></tp:treatment-sec><ref-list><ref id="B55"><mixed-citation xmlns:xlink="http://www.w3.org/1999/xlink" xlink:type="simple"><person-group><name name-style="western"><surname>Tanasevitch</surname><given-names>AV</given-names></name></person-group> (<year>2006a</year>) <article-title>New or little-known <italic><tp:taxon-name><tp:taxon-name-part taxon-name-part-type="genus">Maro</tp:taxon-name-part></tp:taxon-name></italic> O.P.-Cambridge from Siberia and the Russian Far East (Aranei: <tp:taxon-name><tp:taxon-name-part taxon-name-part-type="family">Linyphiidae</tp:taxon-name-part></tp:taxon-name>: <tp:taxon-name><tp:taxon-name-part taxon-name-part-type="subfamily">Micronetinae</tp:taxon-name-part></tp:taxon-name>).</article-title><source><tp:taxon-name><tp:taxon-name-part taxon-name-part-type="phylum">Arthropoda</tp:taxon-name-part></tp:taxon-name> Selecta</source><volume>14</volume>: <fpage>259</fpage>–<lpage>268</lpage>.</mixed-citation></ref></ref-list></tp:taxon-treatment>
