# Supplementary material for: A survey of linyphiid spiders from Xishuangbanna, Yunnan Province, China (Araneae, Linyphiidae)
Source: Zookeys. 2014 Dec 4;(460):1–181. doi: 10.3897/zookeys.460.7799 (PMC4283641; doi:10.3897/zookeys.460.7799)
Supplement: XML Treatment for Nasoona crucifera [file zookeys.460.7799-treatment30.xml]

<!DOCTYPE tp:taxon-treatment
  PUBLIC "-//TaxonX//DTD Taxonomic Treatment Publishing DTD v0 20100105//EN" "tax-treatment-NSO.dtd">
<tp:taxon-treatment xmlns:tp="http://www.plazi.org/taxpub"><tp:treatment-meta><kwd-group><label>Taxon classification</label><kwd><named-content content-type="kingdom">Animalia</named-content></kwd><kwd><named-content content-type="order">Araneae</named-content></kwd><kwd><named-content content-type="family">Linyphiidae</named-content></kwd></kwd-group><mixed-citation publication-type="journal"><person-group><name><surname>Zhao</surname><given-names>Qingyuan</given-names></name><name><surname>Li</surname><given-names>Shuqiang</given-names></name></person-group><article-title>A survey of linyphiid spiders from Xishuangbanna, Yunnan Province, China (<tp:taxon-name><tp:taxon-name-part taxon-name-part-type="order">Araneae</tp:taxon-name-part></tp:taxon-name>, <tp:taxon-name><tp:taxon-name-part taxon-name-part-type="family">Linyphiidae</tp:taxon-name-part></tp:taxon-name>)</article-title><source>Zookeys</source><day>4</day><month>12</month><year>2014</year><volume>2014</volume><issue>460</issue><fpage>1</fpage><lpage>181</lpage><pub-id pub-id-type="doi">10.3897/zookeys.460.7799</pub-id></mixed-citation></tp:treatment-meta><tp:nomenclature><tp:taxon-name>
                            <tp:taxon-name-part taxon-name-part-type="genus">Nasoona</tp:taxon-name-part>
                            <tp:taxon-name-part taxon-name-part-type="species">crucifera</tp:taxon-name-part>
                        </tp:taxon-name><tp:taxon-authority>(Thorell, 1895)</tp:taxon-authority><tp:nomenclature-citation-list><tp:nomenclature-citation><tp:taxon-name><tp:taxon-name-part taxon-name-part-type="genus">Erigone</tp:taxon-name-part> <tp:taxon-name-part taxon-name-part-type="species">crucifera</tp:taxon-name-part></tp:taxon-name><comment>: <xref ref-type="bibr" rid="B61">Thorell 1895</xref>: 110 (♀).</comment></tp:nomenclature-citation><tp:nomenclature-citation><tp:taxon-name><tp:taxon-name-part taxon-name-part-type="genus">Nasoona</tp:taxon-name-part> <tp:taxon-name-part taxon-name-part-type="species">crucifera</tp:taxon-name-part></tp:taxon-name><comment>: <xref ref-type="bibr" rid="B57">Tanasevitch 2010</xref>: 104, figs 39–43 (♂♀).</comment></tp:nomenclature-citation></tp:nomenclature-citation-list></tp:nomenclature><tp:treatment-sec sec-type="Material examined"><title>Material examined.</title><p>1♀, CHINA, Yunnan: Menglun Town: Xishuangbanna Botanical Garden, <named-content xmlns:xlink="http://www.w3.org/1999/xlink" content-type="dwc:verbatimCoordinates" xlink:type="simple">21°57.445'N, 101°12.997'E</named-content>, elevation ca 744 m, 5.–12.01.2007, primary <!--PageBreak-->tropical seasonal rain forest, fogging; 1♂, <named-content xmlns:xlink="http://www.w3.org/1999/xlink" content-type="dwc:verbatimCoordinates" xlink:type="simple">21°55.035'N, 101°16.560'E</named-content>, elevation ca 558 m, 12.05.2007, primary tropical seasonal rain forest, fogging; 1♂, <named-content xmlns:xlink="http://www.w3.org/1999/xlink" content-type="dwc:verbatimCoordinates" xlink:type="simple">21°53.823'N, 101°17.072'E</named-content>, elevation ca 613 m, 6.–12.03.2007, <italic><tp:taxon-name><tp:taxon-name-part taxon-name-part-type="genus">Paramichelia</tp:taxon-name-part> <tp:taxon-name-part taxon-name-part-type="species">baillonii</tp:taxon-name-part></tp:taxon-name></italic> plantation, fogging; 1♀, <named-content xmlns:xlink="http://www.w3.org/1999/xlink" content-type="dwc:verbatimCoordinates" xlink:type="simple">21°54.674'N, 101°16.207'E</named-content>, elevation ca 583 m, 11.11.2009, rubber tree plantation, fogging; 1♀, <named-content xmlns:xlink="http://www.w3.org/1999/xlink" content-type="dwc:verbatimCoordinates" xlink:type="simple">21°54.555'N, 101°16.860'E</named-content>, elevation ca 610 m, 29.11.2009, evergreen forest, fogging; 1♂, G213 Road, <named-content xmlns:xlink="http://www.w3.org/1999/xlink" content-type="dwc:verbatimCoordinates" xlink:type="simple">21°53.992'N, 101°16.948'E</named-content>, elevation ca 596 m, 2.12.2009, <italic><tp:taxon-name><tp:taxon-name-part taxon-name-part-type="genus">Anogeissus</tp:taxon-name-part> <tp:taxon-name-part taxon-name-part-type="species">acuminate</tp:taxon-name-part></tp:taxon-name></italic> plantation, fogging.</p></tp:treatment-sec><tp:treatment-sec sec-type="Distribution"><title>Distribution.</title><p>China, Myanmar, Vietnam.</p></tp:treatment-sec><ref-list><ref id="B61"><mixed-citation xmlns:xlink="http://www.w3.org/1999/xlink" xlink:type="simple"><person-group><name name-style="western"><surname>Thorell</surname><given-names>T</given-names></name></person-group> (<year>1895</year>) <source>Descriptive catalogue of the spiders of Burma.</source><publisher-loc>London</publisher-loc>, <size units="page">406 pp</size>.</mixed-citation></ref><ref id="B57"><mixed-citation xmlns:xlink="http://www.w3.org/1999/xlink" xlink:type="simple"><person-group><name name-style="western"><surname>Tanasevitch</surname><given-names>AV</given-names></name></person-group> (<year>2010</year>) <article-title>A revision of the <italic><tp:taxon-name><tp:taxon-name-part taxon-name-part-type="genus">Erigone</tp:taxon-name-part></tp:taxon-name></italic> species described by T. Thorell from Burma (Aranei: <tp:taxon-name><tp:taxon-name-part taxon-name-part-type="family">Linyphiidae</tp:taxon-name-part></tp:taxon-name>).</article-title><source><tp:taxon-name><tp:taxon-name-part taxon-name-part-type="phylum">Arthropoda</tp:taxon-name-part></tp:taxon-name> Selecta</source><volume>19</volume>(<issue>2</issue>): <fpage>103</fpage>–<lpage>107</lpage>.</mixed-citation></ref></ref-list></tp:taxon-treatment>
