# Supplementary material for: A survey of linyphiid spiders from Xishuangbanna, Yunnan Province, China (Araneae, Linyphiidae)
Source: Zookeys. 2014 Dec 4;(460):1–181. doi: 10.3897/zookeys.460.7799 (PMC4283641; doi:10.3897/zookeys.460.7799)
Supplement: XML Treatment for Nasoonaria circinata [file zookeys.460.7799-treatment31.xml]

<!DOCTYPE tp:taxon-treatment
  PUBLIC "-//TaxonX//DTD Taxonomic Treatment Publishing DTD v0 20100105//EN" "tax-treatment-NSO.dtd">
<tp:taxon-treatment xmlns:tp="http://www.plazi.org/taxpub"><tp:treatment-meta><kwd-group><label>Taxon classification</label><kwd><named-content content-type="kingdom">Animalia</named-content></kwd><kwd><named-content content-type="order">Araneae</named-content></kwd><kwd><named-content content-type="family">Linyphiidae</named-content></kwd></kwd-group><mixed-citation publication-type="journal"><person-group><name><surname>Zhao</surname><given-names>Qingyuan</given-names></name><name><surname>Li</surname><given-names>Shuqiang</given-names></name></person-group><article-title>A survey of linyphiid spiders from Xishuangbanna, Yunnan Province, China (<tp:taxon-name><tp:taxon-name-part taxon-name-part-type="order">Araneae</tp:taxon-name-part></tp:taxon-name>, <tp:taxon-name><tp:taxon-name-part taxon-name-part-type="family">Linyphiidae</tp:taxon-name-part></tp:taxon-name>)</article-title><source>Zookeys</source><day>4</day><month>12</month><year>2014</year><volume>2014</volume><issue>460</issue><fpage>1</fpage><lpage>181</lpage><pub-id pub-id-type="doi">10.3897/zookeys.460.7799</pub-id></mixed-citation></tp:treatment-meta><tp:nomenclature><tp:taxon-name>
                            <tp:taxon-name-part taxon-name-part-type="genus">Nasoonaria</tp:taxon-name-part>
                            <tp:taxon-name-part taxon-name-part-type="species">circinata</tp:taxon-name-part>
                            <object-id xmlns:xlink="http://www.w3.org/1999/xlink" content-type="zoobank" xlink:type="simple">http://zoobank.org/B3E2B97F-3B5E-4269-9A64-7BD8A8F3699C</object-id>
                        </tp:taxon-name><tp:taxon-status xmlns:xlink="http://www.w3.org/1999/xlink" xlink:type="simple">sp. n.</tp:taxon-status><xref ref-type="fig" rid="F58">Figs 58</xref><xref ref-type="fig" rid="F59">, 59</xref><xref ref-type="fig" rid="F60">, 60</xref><xref ref-type="fig" rid="F61">, 61</xref></tp:nomenclature><tp:treatment-sec sec-type="Types"><title>Types.</title><p>Holotype ♂: CHINA, Yunnan: Menglun Town: Xishuangbanna Tropical Botanical Garden, <named-content xmlns:xlink="http://www.w3.org/1999/xlink" content-type="dwc:verbatimCoordinates" xlink:type="simple">21°55.035'N, 101°16.500'E</named-content>, elevation ca 558 m, 22.07.2007, primary tropical seasonal rain forest, fogging. Paratypes 1♂1♀, same data as holotype; 1♀, <named-content xmlns:xlink="http://www.w3.org/1999/xlink" content-type="dwc:verbatimCoordinates" xlink:type="simple">21°54.718'N, 101°16.940'E</named-content>, elevation ca 645 m, 5.–12.02.2007, primary tropical seasonal moist forest, Menglun Nature Reserve, hand-collecting; 2♂, <named-content xmlns:xlink="http://www.w3.org/1999/xlink" content-type="dwc:verbatimCoordinates" xlink:type="simple">21°55.035'N, 101°16.500'E</named-content>, elevation ca 558 m, 1.–15.04.2007, primary tropical seasonal rain forest, Menglun Nature Reserve, trunk traps; 2♂2♀, <named-content xmlns:xlink="http://www.w3.org/1999/xlink" content-type="dwc:verbatimCoordinates" xlink:type="simple">21°55.035'N, 101°16.500'E</named-content>, elevation ca 558 m, 16.–31.05.2007, primary tropical seasonal rain forest, pitfall traps; 2♂5♀, <named-content xmlns:xlink="http://www.w3.org/1999/xlink" content-type="dwc:verbatimCoordinates" xlink:type="simple">21°54.380'N, 101°16.815'E</named-content>, elevation ca 620 m, 21.11.2009, G213 Road, bamboo plantation, fogging; 10♂14♀, <named-content xmlns:xlink="http://www.w3.org/1999/xlink" content-type="dwc:verbatimCoordinates" xlink:type="simple">21°54.614'N, 101°16.890'E</named-content>, elevation ca 640 m, 14.11.2009, Lvshilin tropical rain forest, fogging; 4♀, <named-content xmlns:xlink="http://www.w3.org/1999/xlink" content-type="dwc:verbatimCoordinates" xlink:type="simple">21°54.714'N, 101°16.935'E</named-content>, elevation ca 660 m, 16.11.2009, Lvshilin tropical rain forest, fogging; 1♂13♀, <named-content xmlns:xlink="http://www.w3.org/1999/xlink" content-type="dwc:verbatimCoordinates" xlink:type="simple">21°54.705'N, 101°16.898'E</named-content>, elevation ca 664 m, 15.11.2009, Lvshilin tropical rain forest, fogging; 15♀, <named-content xmlns:xlink="http://www.w3.org/1999/xlink" content-type="dwc:verbatimCoordinates" xlink:type="simple">21°53.646'N, 101°16.975'E</named-content>, elevation ca 589 m, 26.11.2009, G213 Road, bamboo plantation, fogging; 3♀, <named-content xmlns:xlink="http://www.w3.org/1999/xlink" content-type="dwc:verbatimCoordinates" xlink:type="simple">21°53.622'N, 101°16.955'E</named-content>, elevation ca 581 m, 26.11.2009, G213 Road, bamboo plantation, fogging; 5♂7♀, <named-content xmlns:xlink="http://www.w3.org/1999/xlink" content-type="dwc:verbatimCoordinates" xlink:type="simple">21°53.794'N, 101°17.152'E</named-content>, elevation ca 594 m, 27.11.2009, G213 road, evergreen forest, fogging; 2♀, <named-content xmlns:xlink="http://www.w3.org/1999/xlink" content-type="dwc:verbatimCoordinates" xlink:type="simple">21°54.089'N, 101°17.024'E</named-content>, elevation ca 570 m, 28.11.2009, G213 road, fogging.</p></tp:treatment-sec><tp:treatment-sec sec-type="Etymology"><title>Etymology.</title><p>This specific name originates from the Latin word ‘circinatus, meaning ‘coiled’, for the long embolus exhibiting coil-like loops; adjective.</p></tp:treatment-sec><tp:treatment-sec sec-type="Diagnosis"><title>Diagnosis.</title><p>Male of <!--PageBreak--><italic><tp:taxon-name><tp:taxon-name-part taxon-name-part-type="genus">Nasoonaria</tp:taxon-name-part> <tp:taxon-name-part taxon-name-part-type="species">circinata</tp:taxon-name-part></tp:taxon-name></italic> sp. n. can be distinguished from the type species by the modified carapace (Fig. <xref ref-type="fig" rid="F59">59E</xref>), prominent distal suprategular apophysis and the long, coiled embolus in palp (Fig. <xref ref-type="fig" rid="F58">58B</xref>). The female is distinguished from <italic><tp:taxon-name><tp:taxon-name-part taxon-name-part-type="genus">Nasoonaria</tp:taxon-name-part> <tp:taxon-name-part taxon-name-part-type="species">sinensis</tp:taxon-name-part></tp:taxon-name></italic> Wunderlich &amp; Song, 1995 by the different pathway taken by the copulatory ducts and by the position of spermathecae (Fig. <xref ref-type="fig" rid="F60">60C</xref>).</p></tp:treatment-sec><tp:treatment-sec sec-type="Description"><title>Description.</title><p>Male (holotype). Total length: 2.35. Carapace 0.95 long, 0.75 wide, reddish brown, raised into a hump in the middle of the thoracic part, with a row of long setae growing along the axis from the ocular area to the hump. Sternum 0.47 long, 0.47 wide. Clypeus 0.16 high. Chelicerae promargin with 5 teeth, retromargin with 4 teeth. Eye sizes and interdistances: AME 0.06, ALE 0.10, PME 0.08, PLE 0.10, AME-AME/AME 0.50, PME-PME/PME 0.50, AME-ALE/ALE 0.50, PME-PLE/PLE 0.75, coxae IV separated by 1.38 their width. Length of legs: I 4.27 (1.13, 0.30, 0.97, 1.09, 0.78), II 4.15 (1.09, 0.30, 1.13, 1.00, 0.63), III 3.13 (0.76, 0.28, 0.78, 0.78, 0.53), IV 4.01 (1.13, 0.25, 1.00, 1.00, 0.63). Leg formula: I-II-IV-III. TmI 0.61, TmIV 0.69. Tibial spine formula: 2-2-1-1. Palp: tibia cone-shaped, with slightly protruding dorsal apophysis (Fig. <xref ref-type="fig" rid="F59">59A</xref>) and 2 retrolateral trichobothria. Paracymbium ‘U’-shaped, with wide base and attenuated, round black apex (Fig. <xref ref-type="fig" rid="F58">58B</xref>); Embolus long, slim, forming two coils (Fig. <xref ref-type="fig" rid="F58">58A–D</xref>). Distal suprategular apophysis broad at base, distally taper (Fig. <xref ref-type="fig" rid="F58">58B</xref>).</p><p>Female (one of paratypes). Total length: 2.50. Carapace 0.90 long, 0.75 wide, similar to that of male in coloration, but slightly lighter, unmodified. Sternum 0.53 long, 0.53 wide. Clypeus 0.15 high. Chelicerae promargin with 6 teeth, retromargin with 4 teeth. Eyes diameter and interdistances: AME 0.08, ALE 0.10, PME 0.08, PLE 0.08, AME-AME/AME 0.25, PME-PME/PME 0.25, AME-ALE/ALE 0.30, PME-PLE/PLE 0.25, Coxae IV separated by 1.36 times their width. Lengths of legs: I 3.96 (1.10, 0.30, 1.06, 0.90, 0.60), II 3.71 (1.00, 0.30, 0.90, 0.88, 0.63), III 3.00 (0.81, 0.28, 0.75, 0.69, 0.47), IV 3.94 (1.06, 0.25, 1.00, 1.00, 0.63). Leg formula: I-IV-III-II. TmI 0.60, TmIV 0.66. Epigyne: ventral fig slightly narrowed mesally (Fig. <xref ref-type="fig" rid="F60">60A</xref>). Copulatory ducts long and sinuous, extending anteriorly then turning back to connect with spermathecae (Fig. <xref ref-type="fig" rid="F60">60C</xref>). Spermathecae globular, separated from each other by about 1.5 their diameters (Fig. <xref ref-type="fig" rid="F60">60C</xref>). Fertilization ducts directed mesally (Fig. <xref ref-type="fig" rid="F60">60C</xref>).</p></tp:treatment-sec><tp:treatment-sec sec-type="Distribution"><title>Distribution.</title><p>Known only from type localities.</p></tp:treatment-sec><tp:treatment-sec><!--Section generated to contain objects referenced in tp:taxon-treatment.--><fig id="F58" position="float" orientation="portrait"><label>Figure 58.</label><caption><p><italic><tp:taxon-name><tp:taxon-name-part taxon-name-part-type="genus">Nasoonaria</tp:taxon-name-part> <tp:taxon-name-part taxon-name-part-type="species">circinata</tp:taxon-name-part></tp:taxon-name></italic> sp. n., male holotype. <bold>A</bold> Palp, prolateral view <bold>B</bold> Palp, retrolateral view <bold>C</bold> Embolic division, ventral view <bold>D</bold> Embolic division, dorsal view. Scale bars: <bold>A</bold> as <bold>B</bold>, <bold>C</bold> as <bold>D.</bold></p></caption><graphic xmlns:xlink="http://www.w3.org/1999/xlink" xlink:href="zookeys-460-001-g058.jpg" position="float" orientation="portrait" xlink:type="simple" id="oo_35086.jpg"/></fig><fig id="F59" position="float" orientation="portrait"><label>Figure 59.</label><caption><p><italic><tp:taxon-name><tp:taxon-name-part taxon-name-part-type="genus">Nasoonaria</tp:taxon-name-part> <tp:taxon-name-part taxon-name-part-type="species">circinata</tp:taxon-name-part></tp:taxon-name></italic> sp. n., male holotype. <bold>A</bold> Palp, dorsal view <bold>B</bold> Palp, ventral view <bold>C</bold> Habitus, dorsal view <bold>D</bold> Habitus, ventral view <bold>E</bold> Habitus, lateral view. Scale bars: <bold>A</bold> as <bold>B</bold>, <bold>C</bold> and <bold>D</bold> as <bold>E.</bold></p></caption><graphic xmlns:xlink="http://www.w3.org/1999/xlink" xlink:href="zookeys-460-001-g059.jpg" position="float" orientation="portrait" xlink:type="simple" id="oo_35087.jpg"/></fig><fig id="F60" position="float" orientation="portrait"><label>Figure 60.</label><caption><p><italic><tp:taxon-name><tp:taxon-name-part taxon-name-part-type="genus">Nasoonaria</tp:taxon-name-part> <tp:taxon-name-part taxon-name-part-type="species">circinata</tp:taxon-name-part></tp:taxon-name></italic> sp. n., female paratype. <bold>A</bold> Epigyne, ventral view <bold>B</bold> Epigyne, dorsal view <bold>C</bold> Vulva, dorsal view <bold>D</bold> Habitus, dorsal view <bold>E</bold> Habitus, ventral view <bold>F</bold> Habitus lateral view. Scale bars: <bold>B</bold> as <bold>C</bold>, <bold>D</bold> and <bold>E</bold> as <bold>F.</bold></p></caption><graphic xmlns:xlink="http://www.w3.org/1999/xlink" xlink:href="zookeys-460-001-g060.jpg" position="float" orientation="portrait" xlink:type="simple" id="oo_35088.jpg"/></fig><fig id="F61" position="float" orientation="portrait"><label>Figure 61.</label><caption><p><italic><tp:taxon-name><tp:taxon-name-part taxon-name-part-type="genus">Nasoonaria</tp:taxon-name-part> <tp:taxon-name-part taxon-name-part-type="species">circinata</tp:taxon-name-part></tp:taxon-name></italic> sp. n., male holotype (<bold>A</bold>–<bold>B</bold>) and female paratype (<bold>C</bold>–<bold>D</bold>). <bold>A</bold> Palp, prolateral view <bold>B</bold> Palp, retrolateral view <bold>C</bold> Epigyne, ventral view <bold>D</bold> Vulva, dorsal view. Scale bars: <bold>A</bold> as <bold>B</bold>, <bold>C</bold> as <bold>D.</bold></p></caption><graphic xmlns:xlink="http://www.w3.org/1999/xlink" xlink:href="zookeys-460-001-g061.jpg" position="float" orientation="portrait" xlink:type="simple" id="oo_35089.jpg"/></fig></tp:treatment-sec></tp:taxon-treatment>
