# Supplementary material for: A survey of linyphiid spiders from Xishuangbanna, Yunnan Province, China (Araneae, Linyphiidae)
Source: Zookeys. 2014 Dec 4;(460):1–181. doi: 10.3897/zookeys.460.7799 (PMC4283641; doi:10.3897/zookeys.460.7799)
Supplement: XML Treatment for Nematogmus sanguinolentus [file zookeys.460.7799-treatment33.xml]

<!DOCTYPE tp:taxon-treatment
  PUBLIC "-//TaxonX//DTD Taxonomic Treatment Publishing DTD v0 20100105//EN" "tax-treatment-NSO.dtd">
<tp:taxon-treatment xmlns:tp="http://www.plazi.org/taxpub"><tp:treatment-meta><kwd-group><label>Taxon classification</label><kwd><named-content content-type="kingdom">Animalia</named-content></kwd><kwd><named-content content-type="order">Araneae</named-content></kwd><kwd><named-content content-type="family">Linyphiidae</named-content></kwd></kwd-group><mixed-citation publication-type="journal"><person-group><name><surname>Zhao</surname><given-names>Qingyuan</given-names></name><name><surname>Li</surname><given-names>Shuqiang</given-names></name></person-group><article-title>A survey of linyphiid spiders from Xishuangbanna, Yunnan Province, China (<tp:taxon-name><tp:taxon-name-part taxon-name-part-type="order">Araneae</tp:taxon-name-part></tp:taxon-name>, <tp:taxon-name><tp:taxon-name-part taxon-name-part-type="family">Linyphiidae</tp:taxon-name-part></tp:taxon-name>)</article-title><source>Zookeys</source><day>4</day><month>12</month><year>2014</year><volume>2014</volume><issue>460</issue><fpage>1</fpage><lpage>181</lpage><pub-id pub-id-type="doi">10.3897/zookeys.460.7799</pub-id></mixed-citation></tp:treatment-meta><tp:nomenclature><tp:taxon-name>
                            <tp:taxon-name-part taxon-name-part-type="genus">Nematogmus</tp:taxon-name-part>
                            <tp:taxon-name-part taxon-name-part-type="species">sanguinolentus</tp:taxon-name-part>
                        </tp:taxon-name><tp:taxon-authority>(Walckenaer, 1841)</tp:taxon-authority><tp:nomenclature-citation-list><tp:nomenclature-citation><tp:taxon-name><tp:taxon-name-part taxon-name-part-type="genus">Theridion</tp:taxon-name-part> <tp:taxon-name-part taxon-name-part-type="species">sanguinolentum</tp:taxon-name-part></tp:taxon-name><comment>: <xref ref-type="bibr" rid="B65">Walckenaer 1841</xref>: 326 (♀).</comment></tp:nomenclature-citation><tp:nomenclature-citation><tp:taxon-name><tp:taxon-name-part taxon-name-part-type="genus">Nematogmus</tp:taxon-name-part> <tp:taxon-name-part taxon-name-part-type="species">sanguinolentus</tp:taxon-name-part></tp:taxon-name><comment>: <xref ref-type="bibr" rid="B46">Simon 1884</xref>: 615, figs 431–432 (♂♀).</comment></tp:nomenclature-citation></tp:nomenclature-citation-list></tp:nomenclature><tp:treatment-sec sec-type="Material examined"><title>Material examined.</title><p>3♀, CHINA, Yunnan: Mengla County: Xishuangbanna Nature Reserve, Xiaolongha biodiversity preservation corridor, <named-content xmlns:xlink="http://www.w3.org/1999/xlink" content-type="dwc:verbatimCoordinates" xlink:type="simple">21°24.832'N, 101°37.906'E</named-content>, elevation ca 721 m, 18.11.2013, valley evergreen rain forest, sieving; 1♂9♀, Xishuangbanna Nature Reserve, Xiaolongha biodiversity preservation corridor, <named-content xmlns:xlink="http://www.w3.org/1999/xlink" content-type="dwc:verbatimCoordinates" xlink:type="simple">21°24.832'N, 101°37.906'E</named-content>, elevation ca 721 m, 19.06.2013, valley evergreen rain forest, sieving; 3♀, Mengyang Town: Baihuashan Tunnel: Xishuangbanna nature reserve, <named-content xmlns:xlink="http://www.w3.org/1999/xlink" content-type="dwc:verbatimCoordinates" xlink:type="simple">22°09.513'N, 100°53.220'E</named-content>, elevation ca 894 m, 25.06.2013, tropical seasonal rain forest, sieving; 2♀, <named-content xmlns:xlink="http://www.w3.org/1999/xlink" content-type="dwc:verbatimCoordinates" xlink:type="simple">22°09.481'N, 100°53.358'E</named-content>, elevation ca 872 m, 29.06.2013, tropical seasonal rain forest, sieving.</p></tp:treatment-sec><tp:treatment-sec sec-type="Distribution"><title>Distribution.</title><p>Palearctic.</p></tp:treatment-sec><ref-list><ref id="B65"><mixed-citation xmlns:xlink="http://www.w3.org/1999/xlink" xlink:type="simple"><person-group><name name-style="western"><surname>Walckenaer</surname><given-names>CA</given-names></name></person-group> (<year>1841</year>) <source>Histoire naturelle des Insects. Aptères.</source><publisher-loc>Paris</publisher-loc>, <volume>2</volume>, <fpage>15</fpage>–<lpage>49</lpage>.</mixed-citation></ref><ref id="B46"><mixed-citation xmlns:xlink="http://www.w3.org/1999/xlink" xlink:type="simple"><person-group><name name-style="western"><surname>Simon</surname><given-names>E</given-names></name></person-group> (<year>1884</year>) <source>Les arachnides de France.</source><publisher-loc>Paris</publisher-loc>, <volume>5</volume>, <fpage>180</fpage>–<lpage>885</lpage>.</mixed-citation></ref></ref-list></tp:taxon-treatment>
