# Supplementary material for: A survey of linyphiid spiders from Xishuangbanna, Yunnan Province, China (Araneae, Linyphiidae)
Source: Zookeys. 2014 Dec 4;(460):1–181. doi: 10.3897/zookeys.460.7799 (PMC4283641; doi:10.3897/zookeys.460.7799)
Supplement: XML Treatment for Neriene circifolia [file zookeys.460.7799-treatment34.xml]

<!DOCTYPE tp:taxon-treatment
  PUBLIC "-//TaxonX//DTD Taxonomic Treatment Publishing DTD v0 20100105//EN" "tax-treatment-NSO.dtd">
<tp:taxon-treatment xmlns:tp="http://www.plazi.org/taxpub"><tp:treatment-meta><kwd-group><label>Taxon classification</label><kwd><named-content content-type="kingdom">Animalia</named-content></kwd><kwd><named-content content-type="order">Araneae</named-content></kwd><kwd><named-content content-type="family">Linyphiidae</named-content></kwd></kwd-group><mixed-citation publication-type="journal"><person-group><name><surname>Zhao</surname><given-names>Qingyuan</given-names></name><name><surname>Li</surname><given-names>Shuqiang</given-names></name></person-group><article-title>A survey of linyphiid spiders from Xishuangbanna, Yunnan Province, China (<tp:taxon-name><tp:taxon-name-part taxon-name-part-type="order">Araneae</tp:taxon-name-part></tp:taxon-name>, <tp:taxon-name><tp:taxon-name-part taxon-name-part-type="family">Linyphiidae</tp:taxon-name-part></tp:taxon-name>)</article-title><source>Zookeys</source><day>4</day><month>12</month><year>2014</year><volume>2014</volume><issue>460</issue><fpage>1</fpage><lpage>181</lpage><pub-id pub-id-type="doi">10.3897/zookeys.460.7799</pub-id></mixed-citation></tp:treatment-meta><tp:nomenclature><tp:taxon-name>
                            <tp:taxon-name-part taxon-name-part-type="genus">Neriene</tp:taxon-name-part>
                            <tp:taxon-name-part taxon-name-part-type="species">circifolia</tp:taxon-name-part>
                            <object-id xmlns:xlink="http://www.w3.org/1999/xlink" content-type="zoobank" xlink:type="simple">http://zoobank.org/EE96A747-DA48-45D9-9EB9-3E55CAA73507</object-id>
                        </tp:taxon-name><tp:taxon-status xmlns:xlink="http://www.w3.org/1999/xlink" xlink:type="simple">sp. n.</tp:taxon-status><xref ref-type="fig" rid="F62">Figs 62</xref><xref ref-type="fig" rid="F63">, 63</xref><xref ref-type="fig" rid="F64">, 64</xref><xref ref-type="fig" rid="F65">, 65</xref><!--PageBreak--></tp:nomenclature><tp:treatment-sec sec-type="Types"><title>Types.</title><p>Holotype ♂: CHINA, Yunnan: Mengla County: Xishuangbanna Nature Reserve, Xiaolongha biodiversity preservation corridor, <named-content xmlns:xlink="http://www.w3.org/1999/xlink" content-type="dwc:verbatimCoordinates" xlink:type="simple">21°24.236'N, 101°36.268'E</named-content>, elevation ca 711 m, 17.06.2013, tropical seasonal rain forest, hand-collecting. Paratype 1♀, <named-content xmlns:xlink="http://www.w3.org/1999/xlink" content-type="dwc:verbatimCoordinates" xlink:type="simple">21°24.159'N, 101°37.178'E</named-content>, elevation ca 635 m, 27.06.2012, tropical seasonal rain forest, fogging.</p><!--PageBreak--></tp:treatment-sec><tp:treatment-sec sec-type="Etymology"><title>Etymology.</title><p>This specific name originates from the Latin words ‘circum’ meaning ‘in a circle’ and ‘folius’ meaning ‘leaf’, referring to the shape of the median membrane, the apex of which looks like a small, round leaf; term in apposition.</p></tp:treatment-sec><tp:treatment-sec sec-type="Diagnosis"><title>Diagnosis.</title><p>This species is similar to <italic><tp:taxon-name><tp:taxon-name-part taxon-name-part-type="genus">Neriene</tp:taxon-name-part> <tp:taxon-name-part taxon-name-part-type="species">birmanica</tp:taxon-name-part></tp:taxon-name></italic> (Thorell, 1887) by having small paracymbium with a curved, filiform tip (Fig. <xref ref-type="fig" rid="F62">62B</xref>) and the stout, wide terminal apophysis forming about one coil (Fig. <xref ref-type="fig" rid="F62">62D</xref>). It could be distinguished from <italic><tp:taxon-name><tp:taxon-name-part taxon-name-part-type="genus">Neriene</tp:taxon-name-part> <tp:taxon-name-part taxon-name-part-type="species">birmanica</tp:taxon-name-part></tp:taxon-name></italic> by the shape of embolus and lamella. <italic><tp:taxon-name><tp:taxon-name-part taxon-name-part-type="genus">Neriene</tp:taxon-name-part> <tp:taxon-name-part taxon-name-part-type="species">birmanica</tp:taxon-name-part></tp:taxon-name></italic> has sword-like embolus (<xref ref-type="bibr" rid="B70">Xu et al. 2010</xref>: fig. 6), a slim, spear-like lateral projection of the lamella (<xref ref-type="bibr" rid="B70">Xu et al. 2010</xref>: fig. 3), while <italic><tp:taxon-name><tp:taxon-name-part taxon-name-part-type="genus">Neriene</tp:taxon-name-part> <tp:taxon-name-part taxon-name-part-type="species">circifolia</tp:taxon-name-part></tp:taxon-name></italic> sp. n. has a rostriform embolus, slightly curved at tip (Fig. <xref ref-type="fig" rid="F62">62C</xref>), and a broader and more sclerotized lateral projection of lamella (Fig. <xref ref-type="fig" rid="F62">62A</xref>). In female’s epigyne, the spiral grooves forming one more coil than that in <italic><tp:taxon-name><tp:taxon-name-part taxon-name-part-type="genus">Neriene</tp:taxon-name-part> <tp:taxon-name-part taxon-name-part-type="species">birmanica</tp:taxon-name-part></tp:taxon-name></italic> (Fig. <xref ref-type="fig" rid="F64">64C</xref>).</p></tp:treatment-sec><tp:treatment-sec sec-type="Description"><title>Description.</title><p>Male (holotype). Total length: 2.19. Carapace 1.00 long, 0.86 wide, greenish brown in coloration. Sternum 0.59 long, 0.56 wide. Clypeus 0.19 high. Chelicerae promargin with 6 teeth, retromargin with 6 teeth. Eye sizes and interdistances: AME 0.08, ALE 0.09, PME 0.10, PLE 0.10, AME-AME/AME 0.38, PME-PME/PME 0.60, AME-ALE/ALE 0.78, PME-PLE/PLE 1.00, coxae IV separated by 0.78 time their width. Length of legs: I 4.45 (1.19, 0.31, 1.06, 1.17, 0.72), II 3.68 (1.00, 0.31, 0.94, 1.05, 0.38), III 2.52 (0.69, 0.23, 0.53, 0.63, 0.44), IV 3.35 (0.83, 0.25, 0.75, 0.97, 0.55). Leg formula: I-II-IV-III. TmI 0.25. Patellar spine formula 2-2-2-2. Abdomen dark green with three irregular white patches at each lateral side. Palp: patella short, with one long dorsal seta; tibia with two retrolateral trichobothria, and long setae (Fig. <xref ref-type="fig" rid="F62">62A–B</xref>); paracymbium small, ‘J’-shaped, with a tapering tip (Figs <xref ref-type="fig" rid="F62">62B</xref>, <xref ref-type="fig" rid="F65">65B</xref>); lamella with three projections: anterior projection wide and blunt, the posterior one long, straight with slightly curved tip, the lateral one with sharp tip (Figs <xref ref-type="fig" rid="F62">62A</xref>, <xref ref-type="fig" rid="F63">63B</xref>). Terminal apophysis stout, broad, forming about one coil (Fig. <xref ref-type="fig" rid="F62">62D</xref>); median membrane with leaf-like tip (Fig. <xref ref-type="fig" rid="F62">62C</xref>); embolus simple, bending forward at half length, with beak-like tip (Fig. <xref ref-type="fig" rid="F62">62C</xref>).</p><p>Female (paratype). Total length: 2.68. Carapace 1.00 long, 0.64 wide, same coloration and pattern as male. Sternum 0.60 long, 0.50 wide. Clypeus 0.13 high. Chelicerae like in male. Eye sizes and interdistances: AME 0.08, ALE 0.10, PME 0.08, PLE 0.08, AME-AME/AME 0.25, PME-PME/PME 0.25, AME-ALE/ALE 0.30, PME-PLE/PLE 0.25, coxae IV separated by 1.36 times their width. Length of legs: I 4.13 (1.10, 0.34, 1.00, 1.04, 0.65), II 3.90 (1.02, 0.31, 0.94, 1.02, 0.61), III 2.52 (0.70, 0.24, 0.52, 0.66, 0.40), IV 3.52 (0.94, 0.28, 0.75, 1.00, 0.55). Leg formula: I-II-IV-III. TmI 0.60. Spination of patella like in male. Epigyne: atrium broad (Fig. <xref ref-type="fig" rid="F64">64A</xref>), scape of dorsal fig with a slightly pointed end (Fig. <xref ref-type="fig" rid="F64">64C</xref>). Spiral grooves with about three coils (Fig. <xref ref-type="fig" rid="F64">64B–C</xref>). Spermathecae situated mesally (Fig. <xref ref-type="fig" rid="F64">64C</xref>).</p></tp:treatment-sec><tp:treatment-sec sec-type="Distribution"><title>Distribution.</title><p>Known only from type localities.</p></tp:treatment-sec><tp:treatment-sec sec-type="Remarks"><title>Remarks.</title><p>We have closely examined and taken photos of the holotype of <italic><tp:taxon-name><tp:taxon-name-part taxon-name-part-type="genus">Ambengana</tp:taxon-name-part> <tp:taxon-name-part taxon-name-part-type="species">complexipalpis</tp:taxon-name-part></tp:taxon-name></italic> Millidge &amp; Russell-Smith, 1992 (Museum of Natural History, Geneva, Dr Peter J. Schwendinger), both the left palp and the habitus (Fig. <xref ref-type="fig" rid="F66">66</xref>). By comparing it with the pictures from Xu’s paper (<xref ref-type="bibr" rid="B70">Xu et al. 2010</xref>: figs 1–7), a few differences were found in the detailed structure of palp between two species. Whether or not the new synonymy proposed by <xref ref-type="bibr" rid="B70">Xu et al. (2010)</xref> is valid is uncertain, and a further study is required.</p><!--PageBreak--></tp:treatment-sec><tp:treatment-sec><!--Section generated to contain objects referenced in tp:taxon-treatment.--><fig id="F62" position="float" orientation="portrait"><label>Figure 62.</label><caption><p><italic><tp:taxon-name><tp:taxon-name-part taxon-name-part-type="genus">Neriene</tp:taxon-name-part> <tp:taxon-name-part taxon-name-part-type="species">circifolia</tp:taxon-name-part></tp:taxon-name></italic> sp. n., male holotype. <bold>A</bold> Palp, prolateral view <bold>B</bold> Palp, retrolateral view <bold>C</bold> Embolus, prolateral view <bold>D</bold> Terminal apophysis, prolateral view <bold>E</bold> Median apophysis, ventral view. Scale bars: <bold>B</bold> as <bold>A</bold>, <bold>C</bold> and <bold>D</bold> as <bold>E.</bold></p></caption><graphic xmlns:xlink="http://www.w3.org/1999/xlink" xlink:href="zookeys-460-001-g062.jpg" position="float" orientation="portrait" xlink:type="simple" id="oo_35090.jpg"/></fig><fig id="F63" position="float" orientation="portrait"><label>Figure 63.</label><caption><p><italic><tp:taxon-name><tp:taxon-name-part taxon-name-part-type="genus">Neriene</tp:taxon-name-part> <tp:taxon-name-part taxon-name-part-type="species">circifolia</tp:taxon-name-part></tp:taxon-name></italic> sp. n., male holotype. <bold>A</bold> Palp, dorsal view <bold>B</bold> Palp, ventral view <bold>C</bold> Habitus, dorsal view <bold>D</bold> Habitus, ventral view <bold>E</bold> Habitus, lateral view. Scale bars: <bold>B</bold> as <bold>A</bold>, <bold>C</bold> and <bold>E</bold> as <bold>D.</bold></p></caption><graphic xmlns:xlink="http://www.w3.org/1999/xlink" xlink:href="zookeys-460-001-g063.jpg" position="float" orientation="portrait" xlink:type="simple" id="oo_35091.jpg"/></fig><fig id="F64" position="float" orientation="portrait"><label>Figure 64.</label><caption><p><italic><tp:taxon-name><tp:taxon-name-part taxon-name-part-type="genus">Neriene</tp:taxon-name-part> <tp:taxon-name-part taxon-name-part-type="species">circifolia</tp:taxon-name-part></tp:taxon-name></italic> sp. n., female paratype. <bold>A</bold> Epigyne, ventral view <bold>B</bold> Epigyne, dorsal view <bold>C</bold> Vulva, dorsal view <bold>D</bold> Habitus, dorsal view <bold>E</bold> Habitus, ventral view <bold>F</bold> Habitus lateral view. Scale bars: <bold>C</bold> as <bold>B, D</bold> and <bold>F</bold> as <bold>E.</bold></p></caption><graphic xmlns:xlink="http://www.w3.org/1999/xlink" xlink:href="zookeys-460-001-g064.jpg" position="float" orientation="portrait" xlink:type="simple" id="oo_35092.jpg"/></fig><fig id="F65" position="float" orientation="portrait"><label>Figure 65.</label><caption><p><italic><tp:taxon-name><tp:taxon-name-part taxon-name-part-type="genus">Neriene</tp:taxon-name-part> <tp:taxon-name-part taxon-name-part-type="species">circifolia</tp:taxon-name-part></tp:taxon-name></italic> sp. n., male holotype. <bold>A</bold> Palp, prolateral view <bold>B</bold> Palp, retrolateral view. Scale bar: <bold>A</bold> as <bold>B.</bold></p></caption><graphic xmlns:xlink="http://www.w3.org/1999/xlink" xlink:href="zookeys-460-001-g065.jpg" position="float" orientation="portrait" xlink:type="simple" id="oo_35093.jpg"/></fig><fig id="F66" position="float" orientation="portrait"><label>Figure 66.</label><caption><p><italic><tp:taxon-name><tp:taxon-name-part taxon-name-part-type="genus">Ambengana</tp:taxon-name-part> <tp:taxon-name-part taxon-name-part-type="species">complexipalpis</tp:taxon-name-part></tp:taxon-name></italic>, male holotype. <bold>A</bold> Palp, prolateral view <bold>B</bold> Palp, retrolateral view <bold>C</bold> Palp, ventral view <bold>D</bold> Habitus, lateral view. Scale bar: <bold>A</bold> and <bold>C</bold> as <bold>B.</bold></p></caption><graphic xmlns:xlink="http://www.w3.org/1999/xlink" xlink:href="zookeys-460-001-g066.jpg" position="float" orientation="portrait" xlink:type="simple" id="oo_35094.jpg"/></fig></tp:treatment-sec><ref-list><ref id="B70"><mixed-citation xmlns:xlink="http://www.w3.org/1999/xlink" xlink:type="simple"><person-group><name name-style="western"><surname>Xu</surname><given-names>X</given-names></name><name name-style="western"><surname>Liu</surname><given-names>J</given-names></name><name name-style="western"><surname>Chen</surname><given-names>J</given-names></name></person-group> (<year>2010</year>) <article-title><italic><tp:taxon-name><tp:taxon-name-part taxon-name-part-type="genus">Ambengana</tp:taxon-name-part></tp:taxon-name></italic> Millidge &amp; Russel-Smith, 1992, a synonym of <italic><tp:taxon-name><tp:taxon-name-part taxon-name-part-type="genus">Neriene</tp:taxon-name-part></tp:taxon-name></italic> Blackwall, 1833 (<tp:taxon-name><tp:taxon-name-part taxon-name-part-type="order">Araneae</tp:taxon-name-part></tp:taxon-name>, <tp:taxon-name><tp:taxon-name-part taxon-name-part-type="family">Linyphiidae</tp:taxon-name-part></tp:taxon-name>).</article-title><source>ZooKeys</source><volume>52</volume>: <fpage>1</fpage>–<lpage>8</lpage>. doi: <ext-link ext-link-type="doi" xlink:href="10.3897/zookeys.52.496" xlink:type="simple">10.3897/zookeys.52.496</ext-link></mixed-citation></ref></ref-list></tp:taxon-treatment>
