# Supplementary material for: A survey of linyphiid spiders from Xishuangbanna, Yunnan Province, China (Araneae, Linyphiidae)
Source: Zookeys. 2014 Dec 4;(460):1–181. doi: 10.3897/zookeys.460.7799 (PMC4283641; doi:10.3897/zookeys.460.7799)
Supplement: XML Treatment for Neriene macella [file zookeys.460.7799-treatment35.xml]

<!DOCTYPE tp:taxon-treatment
  PUBLIC "-//TaxonX//DTD Taxonomic Treatment Publishing DTD v0 20100105//EN" "tax-treatment-NSO.dtd">
<tp:taxon-treatment xmlns:tp="http://www.plazi.org/taxpub"><tp:treatment-meta><kwd-group><label>Taxon classification</label><kwd><named-content content-type="kingdom">Animalia</named-content></kwd><kwd><named-content content-type="order">Araneae</named-content></kwd><kwd><named-content content-type="family">Linyphiidae</named-content></kwd></kwd-group><mixed-citation publication-type="journal"><person-group><name><surname>Zhao</surname><given-names>Qingyuan</given-names></name><name><surname>Li</surname><given-names>Shuqiang</given-names></name></person-group><article-title>A survey of linyphiid spiders from Xishuangbanna, Yunnan Province, China (<tp:taxon-name><tp:taxon-name-part taxon-name-part-type="order">Araneae</tp:taxon-name-part></tp:taxon-name>, <tp:taxon-name><tp:taxon-name-part taxon-name-part-type="family">Linyphiidae</tp:taxon-name-part></tp:taxon-name>)</article-title><source>Zookeys</source><day>4</day><month>12</month><year>2014</year><volume>2014</volume><issue>460</issue><fpage>1</fpage><lpage>181</lpage><pub-id pub-id-type="doi">10.3897/zookeys.460.7799</pub-id></mixed-citation></tp:treatment-meta><tp:nomenclature><tp:taxon-name>
                            <tp:taxon-name-part taxon-name-part-type="genus">Neriene</tp:taxon-name-part>
                            <tp:taxon-name-part taxon-name-part-type="species">macella</tp:taxon-name-part>
                        </tp:taxon-name><tp:taxon-authority>(Thorell, 1898)</tp:taxon-authority><tp:nomenclature-citation-list><tp:nomenclature-citation><tp:taxon-name><tp:taxon-name-part taxon-name-part-type="genus">Linyphia</tp:taxon-name-part> <tp:taxon-name-part taxon-name-part-type="species">macella</tp:taxon-name-part></tp:taxon-name><comment>: <xref ref-type="bibr" rid="B62">Thorell 1898</xref>: 319 (♂).</comment></tp:nomenclature-citation><tp:nomenclature-citation><tp:taxon-name><tp:taxon-name-part taxon-name-part-type="genus">Neriene</tp:taxon-name-part> <tp:taxon-name-part taxon-name-part-type="species">macella</tp:taxon-name-part></tp:taxon-name><comment>: <xref ref-type="bibr" rid="B16">van Helsdingen 1969</xref>: 186, figs 257–262 (♂♀).</comment></tp:nomenclature-citation></tp:nomenclature-citation-list></tp:nomenclature><tp:treatment-sec sec-type="Material examined"><title>Material examined.</title><p>1♂, CHINA, Yunnan: Menglun Town: Xishuangbanna Botanical Garden, <named-content xmlns:xlink="http://www.w3.org/1999/xlink" content-type="dwc:verbatimCoordinates" xlink:type="simple">21°54.463'N, 101°15.978'E</named-content>, elevation ca 569 m, 5.–12.02.2007, rubber tree plantation, hand-collecting; 1♂, <named-content xmlns:xlink="http://www.w3.org/1999/xlink" content-type="dwc:verbatimCoordinates" xlink:type="simple">21°54.463'N, 101°15.978'E</named-content>, elevation ca 569 m, 19.–26.03.2007, rubber-tea plantation, hand-collecting; 1♂, <named-content xmlns:xlink="http://www.w3.org/1999/xlink" content-type="dwc:verbatimCoordinates" xlink:type="simple">21°53.823'N, 101°17.072'E</named-content>, elevation ca 613 m, 19.–26.04.2007, <italic><tp:taxon-name><tp:taxon-name-part taxon-name-part-type="genus">Paramichelia</tp:taxon-name-part> <tp:taxon-name-part taxon-name-part-type="species">baillonii</tp:taxon-name-part></tp:taxon-name></italic> plantation, hand-collecting.</p></tp:treatment-sec><tp:treatment-sec sec-type="Distribution"><title>Distribution.</title><p>China, Laos, Malaysia, Myanmar, Thailand.</p></tp:treatment-sec><ref-list><ref id="B62"><mixed-citation xmlns:xlink="http://www.w3.org/1999/xlink" xlink:type="simple"><person-group><name name-style="western"><surname>Thorell</surname><given-names>T</given-names></name></person-group> (<year>1898</year>) <article-title>Viaggio di Leonardo Fea in Birmania e regioni vicine. LXXX. Secondo saggio sui Ragni birmani. II. Retitelariae et Orbitelariae.</article-title><source>Annali del Museo Civico di Storia Naturale di Genova</source><volume>39</volume>: <fpage>271</fpage>–<lpage>378</lpage>.</mixed-citation></ref><ref id="B16"><mixed-citation xmlns:xlink="http://www.w3.org/1999/xlink" xlink:type="simple"><person-group><name name-style="western"><surname>van Helsdingen</surname><given-names>PJ</given-names></name></person-group> (<year>1969</year>) <article-title>A reclassification of the species of <italic><tp:taxon-name><tp:taxon-name-part taxon-name-part-type="genus">Linyphia</tp:taxon-name-part></tp:taxon-name></italic> Latreille based on the functioning of genitalia (<tp:taxon-name><tp:taxon-name-part taxon-name-part-type="order">Araneida</tp:taxon-name-part></tp:taxon-name>, <tp:taxon-name><tp:taxon-name-part taxon-name-part-type="family">Linyphiidae</tp:taxon-name-part></tp:taxon-name>), I.</article-title><source>Zoologische Verhandelingen Leiden</source><volume>105</volume>: <fpage>1</fpage>–<lpage>303</lpage>.</mixed-citation></ref></ref-list></tp:taxon-treatment>
