# Supplementary material for: A survey of linyphiid spiders from Xishuangbanna, Yunnan Province, China (Araneae, Linyphiidae)
Source: Zookeys. 2014 Dec 4;(460):1–181. doi: 10.3897/zookeys.460.7799 (PMC4283641; doi:10.3897/zookeys.460.7799)
Supplement: XML Treatment for Neriene strandia [file zookeys.460.7799-treatment37.xml]

<!DOCTYPE tp:taxon-treatment
  PUBLIC "-//TaxonX//DTD Taxonomic Treatment Publishing DTD v0 20100105//EN" "tax-treatment-NSO.dtd">
<tp:taxon-treatment xmlns:tp="http://www.plazi.org/taxpub"><tp:treatment-meta><kwd-group><label>Taxon classification</label><kwd><named-content content-type="kingdom">Animalia</named-content></kwd><kwd><named-content content-type="order">Araneae</named-content></kwd><kwd><named-content content-type="family">Linyphiidae</named-content></kwd></kwd-group><mixed-citation publication-type="journal"><person-group><name><surname>Zhao</surname><given-names>Qingyuan</given-names></name><name><surname>Li</surname><given-names>Shuqiang</given-names></name></person-group><article-title>A survey of linyphiid spiders from Xishuangbanna, Yunnan Province, China (<tp:taxon-name><tp:taxon-name-part taxon-name-part-type="order">Araneae</tp:taxon-name-part></tp:taxon-name>, <tp:taxon-name><tp:taxon-name-part taxon-name-part-type="family">Linyphiidae</tp:taxon-name-part></tp:taxon-name>)</article-title><source>Zookeys</source><day>4</day><month>12</month><year>2014</year><volume>2014</volume><issue>460</issue><fpage>1</fpage><lpage>181</lpage><pub-id pub-id-type="doi">10.3897/zookeys.460.7799</pub-id></mixed-citation></tp:treatment-meta><tp:nomenclature><tp:taxon-name>
                            <tp:taxon-name-part taxon-name-part-type="genus">Neriene</tp:taxon-name-part>
                            <tp:taxon-name-part taxon-name-part-type="species">strandia</tp:taxon-name-part>
                        </tp:taxon-name><tp:taxon-authority>(Blauvelt, 1936)</tp:taxon-authority><tp:nomenclature-citation-list><tp:nomenclature-citation><tp:taxon-name><tp:taxon-name-part taxon-name-part-type="genus">Linyphia</tp:taxon-name-part> <tp:taxon-name-part taxon-name-part-type="species">strandia</tp:taxon-name-part></tp:taxon-name><comment>: <xref ref-type="bibr" rid="B3">Blauvelt 1936</xref>: 116, pl. 5, figs 32–35, 37–38 (♂♀).</comment></tp:nomenclature-citation></tp:nomenclature-citation-list></tp:nomenclature><tp:treatment-sec sec-type="Material examined"><title>Material examined.</title><p>1♂, CHINA, Yunnan: Menglun Town: Xishuangbanna Botanical Garden, <named-content xmlns:xlink="http://www.w3.org/1999/xlink" content-type="dwc:verbatimCoordinates" xlink:type="simple">21°54.646'N, 101°16.257'E</named-content>, elevation ca 572 m, 1.–9.10.2006, rubber-tea plantation, fogging.</p></tp:treatment-sec><tp:treatment-sec sec-type="Distribution"><title>Distribution.</title><p>Borneo, China.</p><sec sec-type="Genus Oedothorax Bertkau, 1883"><title>Genus <italic><tp:taxon-name><tp:taxon-name-part taxon-name-part-type="genus">Oedothorax</tp:taxon-name-part></tp:taxon-name></italic> Bertkau, 1883</title><p><italic><tp:taxon-name><tp:taxon-name-part taxon-name-part-type="genus">Oedothorax</tp:taxon-name-part></tp:taxon-name></italic> Bertkau, in <xref ref-type="bibr" rid="B12">Förster and Bertkau 1883</xref>: 235. Type species <italic><tp:taxon-name><tp:taxon-name-part taxon-name-part-type="genus">Neriene</tp:taxon-name-part> <tp:taxon-name-part taxon-name-part-type="species">gibbosa</tp:taxon-name-part></tp:taxon-name></italic> Blackwall, 1841.</p><!--PageBreak--></sec></tp:treatment-sec><ref-list><ref id="B3"><mixed-citation xmlns:xlink="http://www.w3.org/1999/xlink" xlink:type="simple"><person-group><name name-style="western"><surname>Blauvelt</surname><given-names>HH</given-names></name></person-group> (<year>1936</year>) <article-title>The comparative morphology of the secondary sexual organs of <italic><tp:taxon-name><tp:taxon-name-part taxon-name-part-type="genus">Linyphia</tp:taxon-name-part></tp:taxon-name></italic> and some related genera, including a revision of the group. Festschrift zum 60. Geburstage von Professor Dr.</article-title><source>Embrik Strand</source><volume>2</volume>: <fpage>81</fpage>–<lpage>171</lpage>.</mixed-citation></ref><ref id="B12"><mixed-citation xmlns:xlink="http://www.w3.org/1999/xlink" xlink:type="simple"><person-group><name name-style="western"><surname>Förster</surname><given-names>A</given-names></name><name name-style="western"><surname>Bertkau</surname><given-names>P</given-names></name></person-group> (<year>1883</year>) <article-title>Beiträge zur Kenntniss der Spinnenfauna der Rheinprovinz.</article-title><source>Verhandlungen des naturhistorischen Vereins der preussischen Rheinlande und Wesfalens</source><volume>40</volume>: <fpage>205</fpage>–<lpage>278</lpage>.</mixed-citation></ref></ref-list></tp:taxon-treatment>
