# Supplementary material for: A survey of linyphiid spiders from Xishuangbanna, Yunnan Province, China (Araneae, Linyphiidae)
Source: Zookeys. 2014 Dec 4;(460):1–181. doi: 10.3897/zookeys.460.7799 (PMC4283641; doi:10.3897/zookeys.460.7799)
Supplement: XML Treatment for Oedothorax biantu [file zookeys.460.7799-treatment38.xml]

<!DOCTYPE tp:taxon-treatment
  PUBLIC "-//TaxonX//DTD Taxonomic Treatment Publishing DTD v0 20100105//EN" "tax-treatment-NSO.dtd">
<tp:taxon-treatment xmlns:tp="http://www.plazi.org/taxpub"><tp:treatment-meta><kwd-group><label>Taxon classification</label><kwd><named-content content-type="kingdom">Animalia</named-content></kwd><kwd><named-content content-type="order">Araneae</named-content></kwd><kwd><named-content content-type="family">Linyphiidae</named-content></kwd></kwd-group><mixed-citation publication-type="journal"><person-group><name><surname>Zhao</surname><given-names>Qingyuan</given-names></name><name><surname>Li</surname><given-names>Shuqiang</given-names></name></person-group><article-title>A survey of linyphiid spiders from Xishuangbanna, Yunnan Province, China (<tp:taxon-name><tp:taxon-name-part taxon-name-part-type="order">Araneae</tp:taxon-name-part></tp:taxon-name>, <tp:taxon-name><tp:taxon-name-part taxon-name-part-type="family">Linyphiidae</tp:taxon-name-part></tp:taxon-name>)</article-title><source>Zookeys</source><day>4</day><month>12</month><year>2014</year><volume>2014</volume><issue>460</issue><fpage>1</fpage><lpage>181</lpage><pub-id pub-id-type="doi">10.3897/zookeys.460.7799</pub-id></mixed-citation></tp:treatment-meta><tp:nomenclature><tp:taxon-name>
                        <tp:taxon-name-part taxon-name-part-type="genus">Oedothorax</tp:taxon-name-part>
                        <tp:taxon-name-part taxon-name-part-type="species">biantu</tp:taxon-name-part>
                        <object-id xmlns:xlink="http://www.w3.org/1999/xlink" content-type="zoobank" xlink:type="simple">http://zoobank.org/75C1B392-8785-4AD8-BC82-D58EBBD7A8C4</object-id>
                    </tp:taxon-name><tp:taxon-status xmlns:xlink="http://www.w3.org/1999/xlink" xlink:type="simple">sp. n.</tp:taxon-status><xref ref-type="fig" rid="F67">Figs 67</xref><xref ref-type="fig" rid="F68">, 68</xref></tp:nomenclature><tp:treatment-sec sec-type="Types"><title>Types.</title><p>Holotype ♀: CHINA, Yunnan: Menglun Town: Xishuangbanna Tropical Botanical Garden, <named-content xmlns:xlink="http://www.w3.org/1999/xlink" content-type="dwc:verbatimCoordinates" xlink:type="simple">21°54.380'N, 101°16.518'E</named-content>, elevation ca 627 m, 22.11.2009, bamboo plantation, fogging.</p></tp:treatment-sec><tp:treatment-sec sec-type="Etymology"><title>Etymology.</title><p>This name comes from the Chinese Pinyin ‘biān tū’, meaning ‘knobs on each side’, referring to the prominence on each side of the ventral fig of epigyne; noun in apposition.</p></tp:treatment-sec><tp:treatment-sec sec-type="Diagnosis"><title>Diagnosis.</title><p>This species is diagnosed by short copulatory ducts (Fig. <xref ref-type="fig" rid="F67">67A</xref>), position of spermathecae (Fig. <xref ref-type="fig" rid="F67">67C</xref>); it differs from congeners by tibial spination (1-1-1-1 in new species and 2-2-1-1 in other), the knob on each side of ventral fig and the long slits on the ventral fig (Fig. <xref ref-type="fig" rid="F67">67A</xref>).</p></tp:treatment-sec><tp:treatment-sec sec-type="Description"><title>Description.</title><p>Female (holotype). Total length: 1.45. Carapace 0.68 long, 0.56 wide, dark brown. Sternum 0.31 long, 0.35 wide. Clypeus 0.10 high. Chelicerae promargin with 3 teeth, retromargin with 3 teeth. Eye sizes and interdistances: AME 0.04, ALE 0.06, PME 0.05, PLE 0.06, AME-AME/AME 0.75, PME-PME/PME 0.60, AME-ALE/ALE 0.33, PME-PLE/PLE 0.67, coxae IV separated by 1.36 times their width. Length of legs: I 1.57 (0.44, 0.19, 0.38, 0.31, 0.25), II 1.50 (0.43, 0.19, 0.35, 0.28, 0.25), III 1.32 (0.34, 0.16, 0.34, 0.25, 0.23), IV 1.63 (0.47, 0.16, 0.41, 0.34, 0.25). Leg formula: IV-I-II-III. TmI 0.59, TmIV 0.59. Tibial spine formula 1-1-1-1 Abdomen greenish grey. Epigyne: ventral fig broad and slightly swollen, with a wavy posterior rim and one small knob on each side (Figs <xref ref-type="fig" rid="F67">67A</xref>, <xref ref-type="fig" rid="F68">68A</xref>); copulatory ducts complex (Figs <xref ref-type="fig" rid="F67">67C</xref>, <xref ref-type="fig" rid="F68">68B</xref>); spermathecae oval, separated by 2.00 times their diameter; fertilization ducts short (Fig. <xref ref-type="fig" rid="F67">67B</xref>).</p><p>Male. Unknown.</p></tp:treatment-sec><tp:treatment-sec sec-type="Distribution"><title>Distribution.</title><p>Known only from type locality.</p><sec sec-type="Genus Oilinyphia Ono &amp; Saito, 1989"><title>Genus <italic><tp:taxon-name><tp:taxon-name-part taxon-name-part-type="genus">Oilinyphia</tp:taxon-name-part></tp:taxon-name></italic> Ono &amp; Saito, 1989</title><p><italic><tp:taxon-name><tp:taxon-name-part taxon-name-part-type="genus">Oilinyphia</tp:taxon-name-part></tp:taxon-name></italic>: <xref ref-type="bibr" rid="B33">Ono and Saito 1989</xref>: 232. Type species <italic><tp:taxon-name><tp:taxon-name-part taxon-name-part-type="genus">Oilinyphia</tp:taxon-name-part> <tp:taxon-name-part taxon-name-part-type="species">peculiaris</tp:taxon-name-part></tp:taxon-name></italic> Ono &amp; Saito, 1989 from Japan.</p></sec></tp:treatment-sec><tp:treatment-sec><!--Section generated to contain objects referenced in tp:taxon-treatment.--><fig id="F67" position="float" orientation="portrait"><label>Figure 67.</label><caption><p><italic><tp:taxon-name><tp:taxon-name-part taxon-name-part-type="genus">Oedothorax</tp:taxon-name-part> <tp:taxon-name-part taxon-name-part-type="species">biantu</tp:taxon-name-part></tp:taxon-name></italic> sp. n., female holotype. <bold>A</bold> Epigyne, ventral view <bold>B</bold> Epigyne, dorsal view <bold>C</bold> Vulva, dorsal view <bold>D</bold> Habitus, dorsal view <bold>E</bold> Habitus, ventral view <bold>F</bold> Habitus lateral view. Scale bars: <bold>C</bold> as <bold>B</bold>, <bold>D</bold> and <bold>E</bold> as <bold>F.</bold></p></caption><graphic xmlns:xlink="http://www.w3.org/1999/xlink" xlink:href="zookeys-460-001-g067.jpg" position="float" orientation="portrait" xlink:type="simple" id="oo_35095.jpg"/></fig><fig id="F68" position="float" orientation="portrait"><label>Figure 68.</label><caption><p><italic><tp:taxon-name><tp:taxon-name-part taxon-name-part-type="genus">Oedothorax</tp:taxon-name-part> <tp:taxon-name-part taxon-name-part-type="species">biantu</tp:taxon-name-part></tp:taxon-name></italic> sp. n., female holotype. <bold>A</bold> Epigyne, ventral view <bold>B</bold> Vulva, dorsal view Scale bar: <bold>B</bold> as <bold>A.</bold></p></caption><graphic xmlns:xlink="http://www.w3.org/1999/xlink" xlink:href="zookeys-460-001-g068.jpg" position="float" orientation="portrait" xlink:type="simple" id="oo_35096.jpg"/></fig></tp:treatment-sec><ref-list><ref id="B33"><mixed-citation xmlns:xlink="http://www.w3.org/1999/xlink" xlink:type="simple"><person-group><name name-style="western"><surname>Ono</surname><given-names>H</given-names></name><name name-style="western"><surname>Saito</surname><given-names>H</given-names></name></person-group> (<year>1989</year>) <article-title>A new linyphiid spider from the Ryukyu Islands, southwest Japan.</article-title><source>Bulletin of the National Science Museum, Tokyo (A)</source><volume>15</volume>: <fpage>231</fpage>–<lpage>234</lpage>.</mixed-citation></ref></ref-list></tp:taxon-treatment>
