# Supplementary material for: A survey of linyphiid spiders from Xishuangbanna, Yunnan Province, China (Araneae, Linyphiidae)
Source: Zookeys. 2014 Dec 4;(460):1–181. doi: 10.3897/zookeys.460.7799 (PMC4283641; doi:10.3897/zookeys.460.7799)
Supplement: XML Treatment for Oilinyphia hengji [file zookeys.460.7799-treatment39.xml]

<!DOCTYPE tp:taxon-treatment
  PUBLIC "-//TaxonX//DTD Taxonomic Treatment Publishing DTD v0 20100105//EN" "tax-treatment-NSO.dtd">
<tp:taxon-treatment xmlns:tp="http://www.plazi.org/taxpub"><tp:treatment-meta><kwd-group><label>Taxon classification</label><kwd><named-content content-type="kingdom">Animalia</named-content></kwd><kwd><named-content content-type="order">Araneae</named-content></kwd><kwd><named-content content-type="family">Linyphiidae</named-content></kwd></kwd-group><mixed-citation publication-type="journal"><person-group><name><surname>Zhao</surname><given-names>Qingyuan</given-names></name><name><surname>Li</surname><given-names>Shuqiang</given-names></name></person-group><article-title>A survey of linyphiid spiders from Xishuangbanna, Yunnan Province, China (<tp:taxon-name><tp:taxon-name-part taxon-name-part-type="order">Araneae</tp:taxon-name-part></tp:taxon-name>, <tp:taxon-name><tp:taxon-name-part taxon-name-part-type="family">Linyphiidae</tp:taxon-name-part></tp:taxon-name>)</article-title><source>Zookeys</source><day>4</day><month>12</month><year>2014</year><volume>2014</volume><issue>460</issue><fpage>1</fpage><lpage>181</lpage><pub-id pub-id-type="doi">10.3897/zookeys.460.7799</pub-id></mixed-citation></tp:treatment-meta><tp:nomenclature><tp:taxon-name>
                        <tp:taxon-name-part taxon-name-part-type="genus">Oilinyphia</tp:taxon-name-part>
                        <tp:taxon-name-part taxon-name-part-type="species">hengji</tp:taxon-name-part>
                        <object-id xmlns:xlink="http://www.w3.org/1999/xlink" content-type="zoobank" xlink:type="simple">http://zoobank.org/25D0F06E-5735-4DC8-8C43-6232EBF98076</object-id>
                    </tp:taxon-name><tp:taxon-status xmlns:xlink="http://www.w3.org/1999/xlink" xlink:type="simple">sp. n.</tp:taxon-status><xref ref-type="fig" rid="F69">Figs 69</xref><xref ref-type="fig" rid="F70">, 70</xref><xref ref-type="fig" rid="F71">, 71</xref><xref ref-type="fig" rid="F72">, 72</xref></tp:nomenclature><tp:treatment-sec sec-type="Types"><title>Types.</title><p>Holotype ♂: CHINA, Yunnan: Menglun Town: Xishuangbanna Nature Reserve, <named-content xmlns:xlink="http://www.w3.org/1999/xlink" content-type="dwc:verbatimCoordinates" xlink:type="simple">21°54.725'N, 101°13.261'E</named-content>, elevation ca 734 m, 8.08.2007, primary tropical seasonal rain forest, fogging. Paratype 1♀, Lvshilin, <named-content xmlns:xlink="http://www.w3.org/1999/xlink" content-type="dwc:verbatimCoordinates" xlink:type="simple">21°54.617'N, 101°16.843'E</named-content>, elevation ca 738 m, 8.08.2011, primary tropical seasonal rain forest, fogging.</p></tp:treatment-sec><tp:treatment-sec sec-type="Etymology"><title>Etymology.</title><p>The name comes from the Chinese Pinyin ‘héng jĭ’, which means ‘ridge’, referring to the transversal ridges on the dorsum of its abdomen; noun in apposition.</p></tp:treatment-sec><tp:treatment-sec sec-type="Diagnosis"><title>Diagnosis.</title><p>This species is similar to <italic>O. jadbounorum Ponksee</italic> &amp; Tanikawa, 2010 from Thailand by the body shape, conformation of palp and epigyne, but differs from sibling species by wide tip of the embolus (Fig. <xref ref-type="fig" rid="F69">69A</xref>) (pointed in <italic><tp:taxon-name><tp:taxon-name-part taxon-name-part-type="genus">Oilinyphia</tp:taxon-name-part> <tp:taxon-name-part taxon-name-part-type="species">jadbounorum</tp:taxon-name-part></tp:taxon-name></italic> (<xref ref-type="bibr" rid="B36">Ponksee and Tanikawa 2010</xref>: fig. 3)). Females of two species differ by the shape of the median extension of the ventral fig tapering in <italic><tp:taxon-name><tp:taxon-name-part taxon-name-part-type="genus">Oilinyphia</tp:taxon-name-part> <tp:taxon-name-part taxon-name-part-type="species">jadbounorum</tp:taxon-name-part></tp:taxon-name></italic> (<xref ref-type="bibr" rid="B36">Ponksee and Tanikawa 2010</xref>: fig. 2) and almost rectangular in the new species (Fig. <xref ref-type="fig" rid="F71">71A</xref>). The new species clearly differs from the generotype by having TmIV, 2 cheliceral teeth instead of 3, small papillae on the abdomen and by the shape of the copulatory organs.</p></tp:treatment-sec><tp:treatment-sec sec-type="Description"><title>Description.</title><p>Male (holotype). Total length: 1.00. Carapace 0.53 long, 0.48 wide, reddish brown. Sternum 0.28 long, 0.35 wide, heart-shaped, sparsely clothed by small tubercles. Clypeus 0.08 high. Chelicerae promargin with 2 teeth, retromargin with 0 teeth. Eye sizes and interdistances: AME 0.08, ALE 0.10, PME 0.08, PLE 0.07, AME-AME/AME 0.06, PME-PME/PME 0.75, AME-ALE/ALE 0.25, PME-PLE/PLE 0.29, coxae IV separated by 1.41 their diameters. Length of legs: I 1.72 (0.44, 0.16, 0.40, 0.41, 0.31), II 1.87 (0.48, 0.18, 0.45, 0.42, 0.34), III 1.31 (0.22, 0.12, 0.34, 0.33, 0.30), IV 1.72 (0.45, 0.15, 0.44, 0.38, 0.30). Leg formula: I-II-IV-III. TmI 0.32, TmIV 0.24. Abdomen dark green, cone-like with attenuated posterior tip, adorned with ridges and papillae. Palp: tibia with one retrolateral trichobothrium and without apophyses; paracymbium broad at base, ‘C’-shaped (Figs <xref ref-type="fig" rid="F69">69B</xref>, <xref ref-type="fig" rid="F72">72B</xref>); protegulum somewhat triangular (Fig. <xref ref-type="fig" rid="F77">77B</xref>); distal suprategular apophysis thorn-like (Fig. <xref ref-type="fig" rid="F69">69A–B</xref>); median membrane slender and short, with attenuated tip (Fig. <xref ref-type="fig" rid="F69">69C–D</xref>); lamella with three apophyses, the distal one long, with a blunt end; the mesal one short, with pointed apex; the proximal one long and straight; embolus short, broad, slightly curved (Figs <xref ref-type="fig" rid="F69">69A</xref>, <xref ref-type="fig" rid="F72">72A</xref>).</p><p>Female (paratype). Total length: 1.38. Carapace 0.56 long, 0.39 wide, same coloration as in male. Sternum 0.31 long, 0.35 wide. Clypeus 0.09 high. Chelicerae promargin with 3 teeth, retromargin with 3 teeth. Eye sizes and interdistances: AME 0.05, ALE 0.05, PME 0.05, PLE 0.05, AME-AME/AME 0.20, PME-PME/PME 0.50, AME-ALE/ALE 0.60, PME-PLE/PLE 0.56, coxae IV separated by 1.36 times their width. Length of legs: I 1.90 (0.50, 0.15, 0.45, 0.45, 0.35), II 2.05 (0.50, 0.19, 0.50, 0.48, 0.35), III 1.67 (0.47, 0.16, 0.34, 0.38, 0.32), IV 1.63 (0.47, 0.16, 0.41, 0.34, 0.25). Leg formula: IV-I-II-III. TmI 0.28, TmIV 0.59. Abdomen same coloration and pattern as male. Epigyne: ventral fig wide, extended mesally with a truncated end (Fig. <xref ref-type="fig" rid="F71">71A</xref>); copulatory ducts short and simple; spermathecae oval, separated by less than their diameter (Fig. <xref ref-type="fig" rid="F71">71C</xref>); fertilization ducts short, turning upwards (Fig. <xref ref-type="fig" rid="F71">71B</xref>).</p></tp:treatment-sec><tp:treatment-sec sec-type="Distribution"><title>Distribution.</title><p>Known only from type localities.</p><sec sec-type="Genus Paikiniana Eskov, 1992"><title>Genus <italic><tp:taxon-name><tp:taxon-name-part taxon-name-part-type="genus">Paikiniana</tp:taxon-name-part></tp:taxon-name></italic> Eskov, 1992</title><p><italic><tp:taxon-name><tp:taxon-name-part taxon-name-part-type="genus">Paikiniana</tp:taxon-name-part></tp:taxon-name></italic>: <xref ref-type="bibr" rid="B9">Eskov 1992</xref>: 164. Type species <italic><tp:taxon-name><tp:taxon-name-part taxon-name-part-type="genus">Cornicularia</tp:taxon-name-part> <tp:taxon-name-part taxon-name-part-type="species">bella</tp:taxon-name-part></tp:taxon-name></italic> Paik, 1978 from Korea.</p></sec></tp:treatment-sec><tp:treatment-sec><!--Section generated to contain objects referenced in tp:taxon-treatment.--><fig id="F69" position="float" orientation="portrait"><label>Figure 69.</label><caption><p><italic><tp:taxon-name><tp:taxon-name-part taxon-name-part-type="genus">Oilinyphia</tp:taxon-name-part> <tp:taxon-name-part taxon-name-part-type="species">hengji</tp:taxon-name-part></tp:taxon-name></italic> sp. n., male holotype. <bold>A</bold> Palp, prolateral view <bold>B</bold> Palp, retrolateral view <bold>C</bold> Embolic division, dorsal view <bold>D</bold> Embolic division, ventral view. Scale bars: <bold>A</bold> as <bold>B</bold>, <bold>C</bold> as <bold>D.</bold></p></caption><graphic xmlns:xlink="http://www.w3.org/1999/xlink" xlink:href="zookeys-460-001-g069.jpg" position="float" orientation="portrait" xlink:type="simple" id="oo_35097.jpg"/></fig><fig id="F70" position="float" orientation="portrait"><label>Figure 70.</label><caption><p><italic><tp:taxon-name><tp:taxon-name-part taxon-name-part-type="genus">Oilinyphia</tp:taxon-name-part> <tp:taxon-name-part taxon-name-part-type="species">hengji</tp:taxon-name-part></tp:taxon-name></italic> sp. n., male holotype. <bold>A</bold> Palp, ventral view <bold>B</bold> Palp, dorsal view <bold>C</bold> Habitus, dorsal view <bold>D</bold> Habitus, ventral view <bold>E</bold> Habitus, lateral view. Scale bars: <bold>A</bold> as <bold>B</bold>, <bold>D</bold> and <bold>E</bold> as <bold>C.</bold></p></caption><graphic xmlns:xlink="http://www.w3.org/1999/xlink" xlink:href="zookeys-460-001-g070.jpg" position="float" orientation="portrait" xlink:type="simple" id="oo_35098.jpg"/></fig><fig id="F71" position="float" orientation="portrait"><label>Figure 71.</label><caption><p><italic><tp:taxon-name><tp:taxon-name-part taxon-name-part-type="genus">Oilinyphia</tp:taxon-name-part> <tp:taxon-name-part taxon-name-part-type="species">hengji</tp:taxon-name-part></tp:taxon-name></italic> sp. n., female paratype. <bold>A</bold> Epigyne, ventral view <bold>B</bold> Epigyne, dorsal view <bold>C</bold> Vulva, dorsal view <bold>D</bold> Habitus, dorsal view <bold>E</bold> Habitus, ventral view <bold>F</bold> Habitus lateral view. Scale bars: <bold>C</bold> as <bold>B</bold>, <bold>D</bold> and <bold>F</bold> as <bold>E.</bold></p></caption><graphic xmlns:xlink="http://www.w3.org/1999/xlink" xlink:href="zookeys-460-001-g071.jpg" position="float" orientation="portrait" xlink:type="simple" id="oo_35099.jpg"/></fig><fig id="F72" position="float" orientation="portrait"><label>Figure 72.</label><caption><p><italic><tp:taxon-name><tp:taxon-name-part taxon-name-part-type="genus">Oilinyphia</tp:taxon-name-part> <tp:taxon-name-part taxon-name-part-type="species">hengji</tp:taxon-name-part></tp:taxon-name></italic> sp. n., male holotype. <bold>A</bold> Palp, prolateral view <bold>B</bold> Palp, retrolateral view. Scale bar: <bold>A</bold> as <bold>B.</bold></p></caption><graphic xmlns:xlink="http://www.w3.org/1999/xlink" xlink:href="zookeys-460-001-g072.jpg" position="float" orientation="portrait" xlink:type="simple" id="oo_35100.jpg"/></fig><fig id="F77" position="float" orientation="portrait"><label>Figure 77.</label><caption><p><italic><tp:taxon-name><tp:taxon-name-part taxon-name-part-type="genus">Parameioneta</tp:taxon-name-part> <tp:taxon-name-part taxon-name-part-type="species">bishou</tp:taxon-name-part></tp:taxon-name></italic> sp. n., male holotype. <bold>A</bold> Palp, prolateral view <bold>B</bold> Palp, retrolateral view <bold>C</bold> Embolic division, prolateral view <bold>D</bold> Embolic division, retrolateral view. Scale bars: <bold>A</bold> as <bold>B</bold>, <bold>C</bold> as <bold>D.</bold></p></caption><graphic xmlns:xlink="http://www.w3.org/1999/xlink" xlink:href="zookeys-460-001-g077.jpg" position="float" orientation="portrait" xlink:type="simple" id="oo_35105.jpg"/></fig></tp:treatment-sec><ref-list><ref id="B36"><mixed-citation xmlns:xlink="http://www.w3.org/1999/xlink" xlink:type="simple"><person-group><name name-style="western"><surname>Ponksee</surname><given-names>B</given-names></name><name name-style="western"><surname>Tanikawa</surname><given-names>A</given-names></name></person-group> (<year>2010</year>) <article-title>A new species of the spider genus <italic><tp:taxon-name><tp:taxon-name-part taxon-name-part-type="genus">Oilinyphia</tp:taxon-name-part></tp:taxon-name></italic> (<tp:taxon-name><tp:taxon-name-part taxon-name-part-type="order">Araneae</tp:taxon-name-part></tp:taxon-name>: <tp:taxon-name><tp:taxon-name-part taxon-name-part-type="family">Linyphiidae</tp:taxon-name-part></tp:taxon-name>) from Thailand.</article-title><source>Acta Arachnologica</source><volume>59</volume>(<issue>1</issue>): <fpage>43</fpage>–<lpage>44</lpage>. doi: <ext-link ext-link-type="doi" xlink:href="10.2476/asjaa.59.43" xlink:type="simple">10.2476/asjaa.59.43</ext-link></mixed-citation></ref><ref id="B9"><mixed-citation xmlns:xlink="http://www.w3.org/1999/xlink" xlink:type="simple"><person-group><name name-style="western"><surname>Eskov</surname><given-names>KY</given-names></name></person-group> (<year>1992</year>) <article-title>A restudy of the generic composition of the linyphiid spider fauna of the Far East (<tp:taxon-name><tp:taxon-name-part taxon-name-part-type="order">Araneida</tp:taxon-name-part></tp:taxon-name>: <tp:taxon-name><tp:taxon-name-part taxon-name-part-type="family">Linyphiidae</tp:taxon-name-part></tp:taxon-name>).</article-title><source>Entomologica Scandinavica</source><volume>23</volume>: <fpage>153</fpage>–<lpage>168</lpage>. doi: <ext-link ext-link-type="doi" xlink:href="10.1163/187631292X00272" xlink:type="simple">10.1163/187631292X00272</ext-link></mixed-citation></ref></ref-list></tp:taxon-treatment>
