# Supplementary material for: A survey of linyphiid spiders from Xishuangbanna, Yunnan Province, China (Araneae, Linyphiidae)
Source: Zookeys. 2014 Dec 4;(460):1–181. doi: 10.3897/zookeys.460.7799 (PMC4283641; doi:10.3897/zookeys.460.7799)
Supplement: XML Treatment for Paikiniana furcata [file zookeys.460.7799-treatment40.xml]

<!DOCTYPE tp:taxon-treatment
  PUBLIC "-//TaxonX//DTD Taxonomic Treatment Publishing DTD v0 20100105//EN" "tax-treatment-NSO.dtd">
<tp:taxon-treatment xmlns:tp="http://www.plazi.org/taxpub"><tp:treatment-meta><kwd-group><label>Taxon classification</label><kwd><named-content content-type="kingdom">Animalia</named-content></kwd><kwd><named-content content-type="order">Araneae</named-content></kwd><kwd><named-content content-type="family">Linyphiidae</named-content></kwd></kwd-group><mixed-citation publication-type="journal"><person-group><name><surname>Zhao</surname><given-names>Qingyuan</given-names></name><name><surname>Li</surname><given-names>Shuqiang</given-names></name></person-group><article-title>A survey of linyphiid spiders from Xishuangbanna, Yunnan Province, China (<tp:taxon-name><tp:taxon-name-part taxon-name-part-type="order">Araneae</tp:taxon-name-part></tp:taxon-name>, <tp:taxon-name><tp:taxon-name-part taxon-name-part-type="family">Linyphiidae</tp:taxon-name-part></tp:taxon-name>)</article-title><source>Zookeys</source><day>4</day><month>12</month><year>2014</year><volume>2014</volume><issue>460</issue><fpage>1</fpage><lpage>181</lpage><pub-id pub-id-type="doi">10.3897/zookeys.460.7799</pub-id></mixed-citation></tp:treatment-meta><tp:nomenclature><tp:taxon-name>
                        <tp:taxon-name-part taxon-name-part-type="genus">Paikiniana</tp:taxon-name-part>
                        <tp:taxon-name-part taxon-name-part-type="species">furcata</tp:taxon-name-part>
                        <object-id xmlns:xlink="http://www.w3.org/1999/xlink" content-type="zoobank" xlink:type="simple">http://zoobank.org/59D05E5C-FB7B-472E-8EF1-CCB351C49463</object-id>
                    </tp:taxon-name><tp:taxon-status xmlns:xlink="http://www.w3.org/1999/xlink" xlink:type="simple">sp. n.</tp:taxon-status><xref ref-type="fig" rid="F73">Figs 73</xref><xref ref-type="fig" rid="F74">, 74</xref><xref ref-type="fig" rid="F75">, 75</xref><xref ref-type="fig" rid="F76">, 76</xref><!--PageBreak--><!--PageBreak--></tp:nomenclature><tp:treatment-sec sec-type="Types"><title>Types.</title><p>Holotype ♂: CHINA, Yunnan: Mengyang Town: Xishuangbanna nature reserve, <named-content xmlns:xlink="http://www.w3.org/1999/xlink" content-type="dwc:verbatimCoordinates" xlink:type="simple">22°09.513'N, 100°53.220'E</named-content>, elevation ca 894 m, 25.06.2013, tropical seasonal rain forest, sieving. Paratypes 4♂9♀, same data as holotype; 1♂10♀, <named-content xmlns:xlink="http://www.w3.org/1999/xlink" content-type="dwc:verbatimCoordinates" xlink:type="simple">22°09.776'N, 100°52.565'E</named-content>, elevation ca 921 m, 26.06.2013, tropical seasonal rain forest, sieving; 4♂1♀, Guanping Town: Xishuangbanna nature reserve, <named-content xmlns:xlink="http://www.w3.org/1999/xlink" content-type="dwc:verbatimCoordinates" xlink:type="simple">22°13.646'N, 100°53.348'E</named-content>, elevation ca 939 m, 27.06.2013, tropical seasonal rain forest, sieving; 1♀, <named-content xmlns:xlink="http://www.w3.org/1999/xlink" content-type="dwc:verbatimCoordinates" xlink:type="simple">22°19.461'N, 100°53.429'E</named-content>, elevation ca 851 m, 28.06.2013, tropical seasonal rain forest, sieving; 1♂, <named-content xmlns:xlink="http://www.w3.org/1999/xlink" content-type="dwc:verbatimCoordinates" xlink:type="simple">22°19.463'N, 100°53.429'E</named-content>, elevation ca 851 m, 29.06.2013, tropical seasonal rain forest, sieving; 3♂, Menghai Town: Mangunzi Village: Xishuangbanna nature reserve, <named-content xmlns:xlink="http://www.w3.org/1999/xlink" content-type="dwc:verbatimCoordinates" xlink:type="simple">22°01.772'N, 100°23.711'E</named-content>, elevation ca 1187 m, 25.06.2013, secondary tropical seasonal rain forest, sieving.</p></tp:treatment-sec><tp:treatment-sec sec-type="Etymology"><title>Etymology.</title><p>This specific name was taken from the Latin word ‘furcatus’, which means ‘forked’, referring to the bifurcate tip of the distal suprategular process; adjective.</p></tp:treatment-sec><tp:treatment-sec sec-type="Diagnosis"><title>Diagnosis.</title><p>The male is easily distinguished from other <italic><tp:taxon-name><tp:taxon-name-part taxon-name-part-type="genus">Paikiniana</tp:taxon-name-part></tp:taxon-name></italic> species by the forked end of distal suprategular apophysis and the slightly acute angle formed by the two retrolateral tibial apophyses (Fig. <xref ref-type="fig" rid="F73">73A–B</xref>). The shape of carapace lobe in <italic><tp:taxon-name><tp:taxon-name-part taxon-name-part-type="genus">Paikiniana</tp:taxon-name-part> <tp:taxon-name-part taxon-name-part-type="species">furcillata</tp:taxon-name-part></tp:taxon-name></italic> sp. n. resembles that in <italic><tp:taxon-name><tp:taxon-name-part taxon-name-part-type="genus">Paikiniana</tp:taxon-name-part> <tp:taxon-name-part taxon-name-part-type="species">vulgaris</tp:taxon-name-part></tp:taxon-name></italic> (Oi, 1960) (<xref ref-type="bibr" rid="B32">Oi 1960</xref>: fig. 15), but differs from it by the detailed structure of distal suprategular apophysis. The embolic division resembles that in <italic><tp:taxon-name><tp:taxon-name-part taxon-name-part-type="genus">Paikiniana</tp:taxon-name-part> <tp:taxon-name-part taxon-name-part-type="species">lurida</tp:taxon-name-part></tp:taxon-name></italic> (Seo, 1991) (<xref ref-type="bibr" rid="B48">Song and Li 2008</xref>: fig. 53), but distinguished from it by the shape of embolic basal lobe and tailpiece (Fig. <xref ref-type="fig" rid="F73">73C</xref>). The female of the new species has a short projection from the dorsal fig (Fig. <xref ref-type="fig" rid="F75">75A</xref>), short copulatory ducts and large spermathecae (Fig. <xref ref-type="fig" rid="F75">75C</xref>), and is similar to <italic><tp:taxon-name><tp:taxon-name-part taxon-name-part-type="genus">Paikiniana</tp:taxon-name-part> <tp:taxon-name-part taxon-name-part-type="species">biceps</tp:taxon-name-part></tp:taxon-name></italic> Song &amp; Li, 2008 (<xref ref-type="bibr" rid="B48">Song and Li 2008</xref>: figs 42–45).</p></tp:treatment-sec><tp:treatment-sec sec-type="Description"><title>Description.</title><p>Male (holotype). Total length: 1.85. Carapace 0.94 long, 0.69 wide, bright orange, with horn-shaped cephalic lobe. Sternum 0.47 long, 0.53 wide. Clypeus 0.16 high. Chelicerae promargin with 4 teeth, retromargin with 4 teeth. Eye sizes and interdistances: AME 0.06, ALE 0.06, PME 0.06, PLE 0.08, AME-AME/AME 0.33, PME-PME/PME 0.33, AME-ALE/ALE 0.10, PME-PLE/PLE 0.13, coxae IV separated by 1.14 times their width. Length of legs: I 2.88 (0.81, 0.25, 0.78, 0.63, 0.41), II 2.78 (0.78, 0.25, 0.75, 0.60, 0.40), III 2.17 (0.62, 0.20, 0.56, 0.49, 0.30), IV 2.85 (0.80, 0.25, 0.79, 0.65, 0.36). Leg formula: I-IV-II-III. TmI 0.46, TmIV 0.63. Tibial and patellar spine formula: 1-1-1-1. Palp: tibia distally broadened, cone-shaped, with 2 retrolateral trichobothria and 2 tibial apophyses forming an acute angle, the distal one flat, triangular, close to the cymbium, the proximal shorter, directed upward (Fig. <xref ref-type="fig" rid="F73">73B</xref>); paracymbium hook-shaped (Figs <xref ref-type="fig" rid="F73">73B</xref>, <xref ref-type="fig" rid="F76">76B</xref>); protegulum membranous (Fig. <xref ref-type="fig" rid="F73">73A</xref>); distal suprategular apophysis bifurcated at tip (Fig. <xref ref-type="fig" rid="F73">73A</xref>); embolic basal lobe small, pointed (Fig. <xref ref-type="fig" rid="F73">73C–D</xref>); tailpiece of radix leaf-like from the prolateral view (Figs <xref ref-type="fig" rid="F73">73A</xref>, <xref ref-type="fig" rid="F76">76A</xref>).</p><p>Female (one of paratypes). Total length: 2.22. Carapace 0.97 long, 0.80 wide, same as male in coloration, unmodified. Sternum 0.55 long, 0.58 wide. Clypeus 0.16 <!--PageBreak-->high. Chelicerae like in male. Eye sizes and interdistances: AME 0.07, ALE 0.09, PME 0.08, PLE 0.08, AME-AME/AME 0.13, PME-PME/PME 0.38, AME-ALE/ALE 0.11, PME-PLE/PLE 0.25, coxae IV separated by 1.18 times their width. Length of legs: I 3.06 (0.88, 0.28, 0.82, 0.64, 0.44), II 2.92 (0.84, 0.28, 0.78, 0.63, 0.39), III 2.37 (0.66, 0.23, 0.58, 0.56, 0.34), IV 3.01 (0.88, 0.25, 0.81, 0.69, 0.38). Leg formula: I-IV- II-III. TmI 0.48, TmIV 0.36. Spination as in male. Epigyne: ventral fig basally wide, posterior rim narrowed (Fig. <xref ref-type="fig" rid="F75">75A</xref>); scapoid tongue-shaped; copulatory ducts short, mesally oriented, spermathecae somewhat elliptical, separated by their minimal diameter (Fig. <xref ref-type="fig" rid="F75">75B–C</xref>).</p></tp:treatment-sec><tp:treatment-sec sec-type="Distribution"><title>Distribution.</title><p>Known only from type localities.</p><sec sec-type="Genus Parameioneta Locket, 1982"><title>Genus <italic><tp:taxon-name><tp:taxon-name-part taxon-name-part-type="genus">Parameioneta</tp:taxon-name-part></tp:taxon-name></italic> Locket, 1982</title><p><italic><tp:taxon-name><tp:taxon-name-part taxon-name-part-type="genus">Parameioneta</tp:taxon-name-part></tp:taxon-name></italic>: <xref ref-type="bibr" rid="B20">Locket 1982</xref>: 375. Type species <italic><tp:taxon-name><tp:taxon-name-part taxon-name-part-type="genus">Parameioneta</tp:taxon-name-part> <tp:taxon-name-part taxon-name-part-type="species">spicata</tp:taxon-name-part></tp:taxon-name></italic> Locket, 1982 from Malaysia.</p></sec></tp:treatment-sec><tp:treatment-sec><!--Section generated to contain objects referenced in tp:taxon-treatment.--><fig id="F73" position="float" orientation="portrait"><label>Figure 73.</label><caption><p><italic><tp:taxon-name><tp:taxon-name-part taxon-name-part-type="genus">Paikiniana</tp:taxon-name-part> <tp:taxon-name-part taxon-name-part-type="species">furcata</tp:taxon-name-part></tp:taxon-name></italic> sp. n., male holotype. <bold>A</bold> Palp, prolateral view <bold>B</bold> Palp, retrolateral view <bold>C</bold> Embolic division, retrolateral view <bold>D</bold> Embolic division, prolateral view. Scale bars: <bold>B</bold> as <bold>A</bold>, <bold>C</bold> as <bold>D.</bold></p></caption><graphic xmlns:xlink="http://www.w3.org/1999/xlink" xlink:href="zookeys-460-001-g073.jpg" position="float" orientation="portrait" xlink:type="simple" id="oo_35101.jpg"/></fig><fig id="F74" position="float" orientation="portrait"><label>Figure 74.</label><caption><p><italic><tp:taxon-name><tp:taxon-name-part taxon-name-part-type="genus">Paikiniana</tp:taxon-name-part> <tp:taxon-name-part taxon-name-part-type="species">furcata</tp:taxon-name-part></tp:taxon-name></italic> sp. n., male holotype. <bold>A</bold> Palp, dorsal view <bold>B</bold> Palp, ventral view <bold>C</bold> Habitus, dorsal view <bold>D</bold> Habitus, ventral view <bold>E</bold> Habitus, lateral view. Scale bars: <bold>B</bold> as <bold>A</bold>, <bold>C</bold> and <bold>D</bold> as <bold>E.</bold></p></caption><graphic xmlns:xlink="http://www.w3.org/1999/xlink" xlink:href="zookeys-460-001-g074.jpg" position="float" orientation="portrait" xlink:type="simple" id="oo_35102.jpg"/></fig><fig id="F75" position="float" orientation="portrait"><label>Figure 75.</label><caption><p><italic><tp:taxon-name><tp:taxon-name-part taxon-name-part-type="genus">Paikiniana</tp:taxon-name-part> <tp:taxon-name-part taxon-name-part-type="species">furcata</tp:taxon-name-part></tp:taxon-name></italic> sp. n., female paratype. <bold>A</bold> Epigyne, ventral view <bold>B</bold> Epigyne, dorsal view <bold>C</bold> Vulva, dorsal view <bold>D</bold> Habitus, dorsal view <bold>E</bold> Habitus, ventral view <bold>F</bold> Habitus lateral view. Scale bars: <bold>B</bold> as <bold>C</bold>, <bold>D</bold> and <bold>F</bold> as <bold>E.</bold></p></caption><graphic xmlns:xlink="http://www.w3.org/1999/xlink" xlink:href="zookeys-460-001-g075.jpg" position="float" orientation="portrait" xlink:type="simple" id="oo_35103.jpg"/></fig><fig id="F76" position="float" orientation="portrait"><label>Figure 76.</label><caption><p><italic><tp:taxon-name><tp:taxon-name-part taxon-name-part-type="genus">Paikiniana</tp:taxon-name-part> <tp:taxon-name-part taxon-name-part-type="species">furcata</tp:taxon-name-part></tp:taxon-name></italic> sp. n., male holotype (<bold>A–B</bold>) and female paratype (<bold>C–D</bold>). <bold>A</bold> Palp, prolateral view <bold>B</bold> Palp, retrolateral view <bold>C</bold> Epigyne, ventral view <bold>D</bold> Vulva, dorsal view. Scale bar: <bold>B</bold> as <bold>A</bold>, <bold>C</bold> as <bold>D.</bold></p></caption><graphic xmlns:xlink="http://www.w3.org/1999/xlink" xlink:href="zookeys-460-001-g076.jpg" position="float" orientation="portrait" xlink:type="simple" id="oo_35104.jpg"/></fig></tp:treatment-sec><ref-list><ref id="B32"><mixed-citation xmlns:xlink="http://www.w3.org/1999/xlink" xlink:type="simple"><person-group><name name-style="western"><surname>Oi</surname><given-names>R</given-names></name></person-group> (<year>1960</year>) <article-title>Linyphiid spiders of Japan.</article-title><source>Journal of the Institute of Polytechnics Osaka City University</source><volume>11</volume>(D): <fpage>137</fpage>–<lpage>244</lpage>.</mixed-citation></ref><ref id="B48"><mixed-citation xmlns:xlink="http://www.w3.org/1999/xlink" xlink:type="simple"><person-group><name name-style="western"><surname>Song</surname><given-names>Y</given-names></name><name name-style="western"><surname>Li</surname><given-names>S</given-names></name></person-group> (<year>2008</year>) <article-title>A taxonomical study of five erigonine spiders (<tp:taxon-name><tp:taxon-name-part taxon-name-part-type="order">Araneae</tp:taxon-name-part></tp:taxon-name>: <tp:taxon-name><tp:taxon-name-part taxon-name-part-type="family">Linyphiidae</tp:taxon-name-part></tp:taxon-name>) from China.</article-title><source><tp:taxon-name><tp:taxon-name-part taxon-name-part-type="phylum">Arthropoda</tp:taxon-name-part></tp:taxon-name> Selecta</source><volume>17</volume>(<issue>1–2</issue>): <fpage>87</fpage>–<lpage>100</lpage>.</mixed-citation></ref><ref id="B20"><mixed-citation xmlns:xlink="http://www.w3.org/1999/xlink" xlink:type="simple"><person-group><name name-style="western"><surname>Locket</surname><given-names>GH</given-names></name></person-group> (<year>1982</year>) <article-title>Some linyphiid spiders from western Malaysia.</article-title><source>Bulletin of the British Arachnological Society</source><volume>5</volume>(<issue>8</issue>): <fpage>361</fpage>–<lpage>384</lpage>.</mixed-citation></ref></ref-list></tp:taxon-treatment>
