# Supplementary material for: A survey of linyphiid spiders from Xishuangbanna, Yunnan Province, China (Araneae, Linyphiidae)
Source: Zookeys. 2014 Dec 4;(460):1–181. doi: 10.3897/zookeys.460.7799 (PMC4283641; doi:10.3897/zookeys.460.7799)
Supplement: XML Treatment for Parameioneta bishou [file zookeys.460.7799-treatment41.xml]

<!DOCTYPE tp:taxon-treatment
  PUBLIC "-//TaxonX//DTD Taxonomic Treatment Publishing DTD v0 20100105//EN" "tax-treatment-NSO.dtd">
<tp:taxon-treatment xmlns:tp="http://www.plazi.org/taxpub"><tp:treatment-meta><kwd-group><label>Taxon classification</label><kwd><named-content content-type="kingdom">Animalia</named-content></kwd><kwd><named-content content-type="order">Araneae</named-content></kwd><kwd><named-content content-type="family">Linyphiidae</named-content></kwd></kwd-group><mixed-citation publication-type="journal"><person-group><name><surname>Zhao</surname><given-names>Qingyuan</given-names></name><name><surname>Li</surname><given-names>Shuqiang</given-names></name></person-group><article-title>A survey of linyphiid spiders from Xishuangbanna, Yunnan Province, China (<tp:taxon-name><tp:taxon-name-part taxon-name-part-type="order">Araneae</tp:taxon-name-part></tp:taxon-name>, <tp:taxon-name><tp:taxon-name-part taxon-name-part-type="family">Linyphiidae</tp:taxon-name-part></tp:taxon-name>)</article-title><source>Zookeys</source><day>4</day><month>12</month><year>2014</year><volume>2014</volume><issue>460</issue><fpage>1</fpage><lpage>181</lpage><pub-id pub-id-type="doi">10.3897/zookeys.460.7799</pub-id></mixed-citation></tp:treatment-meta><tp:nomenclature><tp:taxon-name>
                        <tp:taxon-name-part taxon-name-part-type="genus">Parameioneta</tp:taxon-name-part>
                        <tp:taxon-name-part taxon-name-part-type="species">bishou</tp:taxon-name-part>
                        <object-id xmlns:xlink="http://www.w3.org/1999/xlink" content-type="zoobank" xlink:type="simple">http://zoobank.org/4EC61749-6E28-42E7-9199-F4CDE9F83D5C</object-id>
                    </tp:taxon-name><tp:taxon-status xmlns:xlink="http://www.w3.org/1999/xlink" xlink:type="simple">sp. n.</tp:taxon-status><xref ref-type="fig" rid="F77">Figs 77</xref><xref ref-type="fig" rid="F78">, 78</xref><xref ref-type="fig" rid="F79">, 79</xref><xref ref-type="fig" rid="F80">, 80</xref></tp:nomenclature><tp:treatment-sec sec-type="Types"><title>Types.</title><p>Holotype ♂: CHINA, Yunnan: Menglun Town: Xishuangbanna Botanical Garden, 5.–12.07.2007, fogging. Paratype 1♂, <named-content xmlns:xlink="http://www.w3.org/1999/xlink" content-type="dwc:verbatimCoordinates" xlink:type="simple">21°54.555'N, 101°16.860'E</named-content>, elevation ca 610 m, 29.11.2009, evergreen forest, fogging. Paratypes 1♀, <named-content xmlns:xlink="http://www.w3.org/1999/xlink" content-type="dwc:verbatimCoordinates" xlink:type="simple">21°53.823'N, 101°17.072'E</named-content>, elevation ca 613 m, 5.–12.03.2007, <italic><tp:taxon-name><tp:taxon-name-part taxon-name-part-type="genus">Paramichelia</tp:taxon-name-part> <tp:taxon-name-part taxon-name-part-type="species">baillonii</tp:taxon-name-part></tp:taxon-name></italic> plantation, hand-collecting; 1♀, <named-content xmlns:xlink="http://www.w3.org/1999/xlink" content-type="dwc:verbatimCoordinates" xlink:type="simple">21°54.459'N, 101°16.750'E</named-content>, elevation ca 640 m, 20.XI.2009, G213 Road, secondary forest, fogging.</p></tp:treatment-sec><tp:treatment-sec sec-type="Etymology"><title>Etymology.</title><p>This name is from the Chinese Pinyin ‘bì shǒu’, meaning ‘short/small sword’, which refers to the sword-shaped tibial dorsal apophysis; noun in apposition.</p></tp:treatment-sec><tp:treatment-sec sec-type="Diagnosis"><title>Diagnosis.</title><p>Male of new species is similar to <italic><tp:taxon-name><tp:taxon-name-part taxon-name-part-type="genus">Parameioneta</tp:taxon-name-part> <tp:taxon-name-part taxon-name-part-type="species">biobata</tp:taxon-name-part></tp:taxon-name></italic> Tu &amp; Li, 2006, but differs in the following aspects: <italic><tp:taxon-name><tp:taxon-name-part taxon-name-part-type="genus">Parameioneta</tp:taxon-name-part> <tp:taxon-name-part taxon-name-part-type="species">biobata</tp:taxon-name-part></tp:taxon-name></italic> has one curved tibial apophysis (<xref ref-type="bibr" rid="B64">Tu and Li 2006</xref>: fig. 7A), while <italic><tp:taxon-name><tp:taxon-name-part taxon-name-part-type="genus">Parameioneta</tp:taxon-name-part> <tp:taxon-name-part taxon-name-part-type="species">bishou</tp:taxon-name-part></tp:taxon-name></italic> sp. n. has three (Figs <xref ref-type="fig" rid="F77">77A–B</xref>, <xref ref-type="fig" rid="F78">78A–B</xref>); paracymbium’s apex in <italic><tp:taxon-name><tp:taxon-name-part taxon-name-part-type="genus">Parameioneta</tp:taxon-name-part> <tp:taxon-name-part taxon-name-part-type="species">bishou</tp:taxon-name-part></tp:taxon-name></italic> sp. n. is broad (Fig. <xref ref-type="fig" rid="F77">77B</xref>), not as slim as in <italic><tp:taxon-name><tp:taxon-name-part taxon-name-part-type="genus">Parameioneta</tp:taxon-name-part> <tp:taxon-name-part taxon-name-part-type="species">biobata</tp:taxon-name-part></tp:taxon-name></italic> (<xref ref-type="bibr" rid="B64">Tu and Li 2006</xref>: fig. 7A); lamella characteristica in <italic><tp:taxon-name><tp:taxon-name-part taxon-name-part-type="genus">Parameioneta</tp:taxon-name-part> <tp:taxon-name-part taxon-name-part-type="species">bishou</tp:taxon-name-part></tp:taxon-name></italic> sp. n. has two branches, both of which are long and pointed (Fig. <xref ref-type="fig" rid="F78">78B</xref>), while in <italic><tp:taxon-name><tp:taxon-name-part taxon-name-part-type="genus">Parameioneta</tp:taxon-name-part> <tp:taxon-name-part taxon-name-part-type="species">biobata</tp:taxon-name-part></tp:taxon-name></italic> one is pointed, the other is broad at tip (<xref ref-type="bibr" rid="B64">Tu and Li 2006</xref>: fig. 7C). The female is distinguished from other congeners by the conformation of epigyne.</p></tp:treatment-sec><tp:treatment-sec sec-type="Description"><title>Description.</title><p>Male (holotype). Total length: 1.52. Carapace 0.75 long, 0.54 wide, reddish brown. Sternum 0.40 long, 0.33 wide. Clypeus 0.10 high. Chelicerae promargin with 4 teeth, retromargin with 4 teeth. Eye sizes and interdistances: AME 0.05, ALE 0.06, PME 0.06, PLE 0.06, AME-AME/AME 0.60, PME-PME/PME 0.67, AME-ALE/ALE 0.33, PME-PLE/PLE 0.67, coxae IV separated by 0.8 time their width. Length of legs: I 2.68 (0.72, 0.19, 0.70, 0.65, 0.42), II 2.39 (0.65, 0.18, 0.61, 0.55, 0.40), III 1.85 (0.50, 0.15, 0.45, 0.45, 0.30), IV 2.49 (0.69, 0.17, 0.65, 0.60, 0.38). Leg formula: I-IV-II-III. TmI 0.30. Abdomen grey, posterior end slightly darker than the anterior part. Palp: tibia with two retrolateral apophyses and one dorsal apophysis (Figs <xref ref-type="fig" rid="F77">77A–B</xref>, <xref ref-type="fig" rid="F78">78A–B</xref>); one tibial retrolateral apophysis sheet-like, slightly curved, the other close to patella, cone-shaped, slightly curved at tip; dorsal tibial apophysis sword-shaped; cymbium with a retrobasal excavation (Figs <xref ref-type="fig" rid="F77">77B</xref>, <xref ref-type="fig" rid="F80">80B</xref>); paracymbium ‘V’-shaped, with a pointed process at the turning point, tip broad (Fig. <xref ref-type="fig" rid="F77">77B</xref>); pit hook short, hooked at tip (Fig. <xref ref-type="fig" rid="F77">77D</xref>); radix with one small pointed apophysis dorsally (Fig. <xref ref-type="fig" rid="F77">77A</xref>); anterior terminal apophysis short, flag-like (Fig. <xref ref-type="fig" rid="F77">77C</xref>); posterior terminal apophysis long, sword-like (Fig. <xref ref-type="fig" rid="F78">78C</xref>); lamella characteristica with two branches, both long, with pointed apex (Fig. <xref ref-type="fig" rid="F78">78B</xref>); median membrane with a broad end (Fig. <xref ref-type="fig" rid="F77">77C</xref>).</p><p>Female (one of paratypes). Total length: 1. 38. Carapace 0.58 long, 0.42 wide, brown. Sternum 0.35 long, 0.31 wide. Clypeus 0.06 high. Chelicerae promargin with 3 teeth, retromargin with 4 teeth. Eye sizes and interdistances: AME 0.04, ALE 0.06, PME 0.06, PLE 0.05, AME-AME/AME 1.00, PME-PME/PME 0.50, AME-ALE/ALE 0.33, PME-PLE/PLE 0.40, coxae IV separated by 0.92 their diameters. Length of legs: I 2.40 (0.63, 0.19, 0.63, 0.55, 0.40), II / (0.56, 0.17, /, /, /), III 1.66 (0.45, 0.15, 0.40, 0.40, 0.26), IV 2.24 (0.63, 0.16, 0.60, 0.51, 0.34). Leg formula: I-IV-III. Tm I 0.31, Abdomen light greenish grey, with pale patches. Epigyne: ventral fig oval, wider anteriorly, concave (Fig. <xref ref-type="fig" rid="F79">79A</xref>); scape ‘S’-shaped, folded, basally broad, with tapering tip (Fig. <xref ref-type="fig" rid="F79">79B–D</xref>); spermathecae long, narrow, ‘C’-shaped in lateral view (Fig. <xref ref-type="fig" rid="F79">79D</xref>).</p></tp:treatment-sec><tp:treatment-sec sec-type="Distribution"><title>Distribution.</title><p>Known only from type localities.</p></tp:treatment-sec><tp:treatment-sec><!--Section generated to contain objects referenced in tp:taxon-treatment.--><fig id="F77" position="float" orientation="portrait"><label>Figure 77.</label><caption><p><italic><tp:taxon-name><tp:taxon-name-part taxon-name-part-type="genus">Parameioneta</tp:taxon-name-part> <tp:taxon-name-part taxon-name-part-type="species">bishou</tp:taxon-name-part></tp:taxon-name></italic> sp. n., male holotype. <bold>A</bold> Palp, prolateral view <bold>B</bold> Palp, retrolateral view <bold>C</bold> Embolic division, prolateral view <bold>D</bold> Embolic division, retrolateral view. Scale bars: <bold>A</bold> as <bold>B</bold>, <bold>C</bold> as <bold>D.</bold></p></caption><graphic xmlns:xlink="http://www.w3.org/1999/xlink" xlink:href="zookeys-460-001-g077.jpg" position="float" orientation="portrait" xlink:type="simple" id="oo_35105.jpg"/></fig><fig id="F78" position="float" orientation="portrait"><label>Figure 78.</label><caption><p><italic><tp:taxon-name><tp:taxon-name-part taxon-name-part-type="genus">Parameioneta</tp:taxon-name-part> <tp:taxon-name-part taxon-name-part-type="species">bishou</tp:taxon-name-part></tp:taxon-name></italic> sp. n., male holotype. <bold>A</bold> Palp, dorsal view <bold>B</bold> Palp, ventral view <bold>C</bold> Habitus, dorsal view <bold>D</bold> Habitus, ventral view <bold>E</bold> Habitus, lateral view. Scale bars: <bold>A</bold> as <bold>B</bold>, <bold>C</bold> and <bold>D</bold> as <bold>E.</bold></p></caption><graphic xmlns:xlink="http://www.w3.org/1999/xlink" xlink:href="zookeys-460-001-g078.jpg" position="float" orientation="portrait" xlink:type="simple" id="oo_35106.jpg"/></fig><fig id="F79" position="float" orientation="portrait"><label>Figure 79.</label><caption><p><italic><tp:taxon-name><tp:taxon-name-part taxon-name-part-type="genus">Parameioneta</tp:taxon-name-part> <tp:taxon-name-part taxon-name-part-type="species">bishou</tp:taxon-name-part></tp:taxon-name></italic> sp. n., female paratype. <bold>A</bold> Epigyne, ventral view <bold>B</bold> Epigyne, dorsal view <bold>C</bold> Vulva, dorsal view <bold>D</bold> Vulva, lateral view <bold>E</bold> Habitus, dorsal view <bold>F</bold> Habitus, ventral view <bold>G</bold> Habitus lateral view. Scale bars: <bold>B</bold> and <bold>D</bold> as <bold>C, F</bold> and <bold>G</bold> as <bold>E.</bold></p></caption><graphic xmlns:xlink="http://www.w3.org/1999/xlink" xlink:href="zookeys-460-001-g079.jpg" position="float" orientation="portrait" xlink:type="simple" id="oo_35107.jpg"/></fig><fig id="F80" position="float" orientation="portrait"><label>Figure 80.</label><caption><p><italic><tp:taxon-name><tp:taxon-name-part taxon-name-part-type="genus">Parameioneta</tp:taxon-name-part> <tp:taxon-name-part taxon-name-part-type="species">bishou</tp:taxon-name-part></tp:taxon-name></italic> sp. n., male holotype (<bold>A–B</bold>) and female paratype (<bold>C–D</bold>). <bold>A</bold> Palp, prolateral view <bold>B</bold> Palp, retrolateral view. <bold>C</bold> Epigyne, ventral view <bold>D</bold> Vulva, dorsal view. Scale bars: <bold>A</bold> as <bold>B</bold>, <bold>D</bold> as <bold>C.</bold></p></caption><graphic xmlns:xlink="http://www.w3.org/1999/xlink" xlink:href="zookeys-460-001-g080.jpg" position="float" orientation="portrait" xlink:type="simple" id="oo_35108.jpg"/></fig></tp:treatment-sec><ref-list><ref id="B64"><mixed-citation xmlns:xlink="http://www.w3.org/1999/xlink" xlink:type="simple"><person-group><name name-style="western"><surname>Tu</surname><given-names>L</given-names></name><name name-style="western"><surname>Li</surname><given-names>S</given-names></name></person-group> (<year>2006</year>) <article-title>Three new and four newly recorded species of <tp:taxon-name><tp:taxon-name-part taxon-name-part-type="subfamily">Linyphiinae</tp:taxon-name-part></tp:taxon-name> and <tp:taxon-name><tp:taxon-name-part taxon-name-part-type="subfamily">Micronetinae</tp:taxon-name-part></tp:taxon-name> spiders (<tp:taxon-name><tp:taxon-name-part taxon-name-part-type="order">Araneae</tp:taxon-name-part></tp:taxon-name>: <tp:taxon-name><tp:taxon-name-part taxon-name-part-type="family">Linyphiidae</tp:taxon-name-part></tp:taxon-name>) from northern Vietnam.</article-title><source>Raffles of Bulletin of Zoology</source><volume>54</volume>(<issue>1</issue>): <fpage>103</fpage>–<lpage>117</lpage>.</mixed-citation></ref></ref-list></tp:taxon-treatment>
