# Supplementary material for: A survey of linyphiid spiders from Xishuangbanna, Yunnan Province, China (Araneae, Linyphiidae)
Source: Zookeys. 2014 Dec 4;(460):1–181. doi: 10.3897/zookeys.460.7799 (PMC4283641; doi:10.3897/zookeys.460.7799)
Supplement: XML Treatment for Parameioneta multifida [file zookeys.460.7799-treatment42.xml]

<!DOCTYPE tp:taxon-treatment
  PUBLIC "-//TaxonX//DTD Taxonomic Treatment Publishing DTD v0 20100105//EN" "tax-treatment-NSO.dtd">
<tp:taxon-treatment xmlns:tp="http://www.plazi.org/taxpub"><tp:treatment-meta><kwd-group><label>Taxon classification</label><kwd><named-content content-type="kingdom">Animalia</named-content></kwd><kwd><named-content content-type="order">Araneae</named-content></kwd><kwd><named-content content-type="family">Linyphiidae</named-content></kwd></kwd-group><mixed-citation publication-type="journal"><person-group><name><surname>Zhao</surname><given-names>Qingyuan</given-names></name><name><surname>Li</surname><given-names>Shuqiang</given-names></name></person-group><article-title>A survey of linyphiid spiders from Xishuangbanna, Yunnan Province, China (<tp:taxon-name><tp:taxon-name-part taxon-name-part-type="order">Araneae</tp:taxon-name-part></tp:taxon-name>, <tp:taxon-name><tp:taxon-name-part taxon-name-part-type="family">Linyphiidae</tp:taxon-name-part></tp:taxon-name>)</article-title><source>Zookeys</source><day>4</day><month>12</month><year>2014</year><volume>2014</volume><issue>460</issue><fpage>1</fpage><lpage>181</lpage><pub-id pub-id-type="doi">10.3897/zookeys.460.7799</pub-id></mixed-citation></tp:treatment-meta><tp:nomenclature><tp:taxon-name>
                        <tp:taxon-name-part taxon-name-part-type="genus">Parameioneta</tp:taxon-name-part>
                        <tp:taxon-name-part taxon-name-part-type="species">multifida</tp:taxon-name-part>
                        <object-id xmlns:xlink="http://www.w3.org/1999/xlink" content-type="zoobank" xlink:type="simple">http://zoobank.org/48814403-1A24-4F41-AE7B-3A1A2CFEC754</object-id>
                    </tp:taxon-name><tp:taxon-status xmlns:xlink="http://www.w3.org/1999/xlink" xlink:type="simple">sp. n.</tp:taxon-status><xref ref-type="fig" rid="F81">Figs 81</xref><xref ref-type="fig" rid="F82">, 82</xref><xref ref-type="fig" rid="F83">, 83</xref><xref ref-type="fig" rid="F84">, 84</xref></tp:nomenclature><tp:treatment-sec sec-type="Types"><title>Types.</title><p>Holotype ♂: Holotype: CHINA, Yunnan: Menglun Town: Xishuangbanna Nature Reserve, <named-content xmlns:xlink="http://www.w3.org/1999/xlink" content-type="dwc:verbatimCoordinates" xlink:type="simple">21°53.823'N, 101°17.072'E</named-content>, elevation ca 613 m, 19.–26.05.2007, <!--PageBreak--><italic><tp:taxon-name><tp:taxon-name-part taxon-name-part-type="genus">Paramichelia</tp:taxon-name-part> <tp:taxon-name-part taxon-name-part-type="species">baillonii</tp:taxon-name-part></tp:taxon-name></italic> plantation, hand-collecting. Paratypes 1♂, same data as holotype; 9♂, <named-content xmlns:xlink="http://www.w3.org/1999/xlink" content-type="dwc:verbatimCoordinates" xlink:type="simple">21°53.823'N, 101°17.072'E</named-content>, elevation ca 613 m, 1.–9.11.2006, <italic><tp:taxon-name><tp:taxon-name-part taxon-name-part-type="genus">Parameioneta</tp:taxon-name-part> <tp:taxon-name-part taxon-name-part-type="species">baillonii</tp:taxon-name-part></tp:taxon-name></italic> plantation, hand-collecting; 1♂, <named-content xmlns:xlink="http://www.w3.org/1999/xlink" content-type="dwc:verbatimCoordinates" xlink:type="simple">21°53.823'N, 101°17.072'E</named-content>, elevation ca 613 m, 1.–15.01.2007, <italic><tp:taxon-name><tp:taxon-name-part taxon-name-part-type="genus">Parameioneta</tp:taxon-name-part> <tp:taxon-name-part taxon-name-part-type="species">baillonii</tp:taxon-name-part></tp:taxon-name></italic> plantation, pitfall traps; 1♀, <named-content xmlns:xlink="http://www.w3.org/1999/xlink" content-type="dwc:verbatimCoordinates" xlink:type="simple">21°53.823'N, 101°17.072'E</named-content>, elevation ca 613 m, 5.–12.01.2007, <italic><tp:taxon-name><tp:taxon-name-part taxon-name-part-type="genus">Parameioneta</tp:taxon-name-part> <tp:taxon-name-part taxon-name-part-type="species">baillonii</tp:taxon-name-part></tp:taxon-name></italic> plantation, hand-collecting; 2♀, <named-content xmlns:xlink="http://www.w3.org/1999/xlink" content-type="dwc:verbatimCoordinates" xlink:type="simple">21°53.823'N, 101°17.072'E</named-content>, elevation ca 613 m, 19.–25.01.2007, <italic><tp:taxon-name><tp:taxon-name-part taxon-name-part-type="genus">Parameioneta</tp:taxon-name-part> <tp:taxon-name-part taxon-name-part-type="species">baillonii</tp:taxon-name-part></tp:taxon-name></italic> plantation, hand-collecting; 1♀, <named-content xmlns:xlink="http://www.w3.org/1999/xlink" content-type="dwc:verbatimCoordinates" xlink:type="simple">21°53.823'N, 101°17.072'E</named-content>, elevation ca 613 m, 5.–12.02.2007, <italic><tp:taxon-name><tp:taxon-name-part taxon-name-part-type="genus">Parameioneta</tp:taxon-name-part> <tp:taxon-name-part taxon-name-part-type="species">baillonii</tp:taxon-name-part></tp:taxon-name></italic> plantation, hand-collecting; 3♀, <named-content xmlns:xlink="http://www.w3.org/1999/xlink" content-type="dwc:verbatimCoordinates" xlink:type="simple">21°53.823'N, 101°17.072'E</named-content>, elevation ca 613 m, 1.–15.04.2007, <italic><tp:taxon-name><tp:taxon-name-part taxon-name-part-type="genus">Parameioneta</tp:taxon-name-part> <tp:taxon-name-part taxon-name-part-type="species">baillonii</tp:taxon-name-part></tp:taxon-name></italic> plantation, pitfall traps; 1♂, <named-content xmlns:xlink="http://www.w3.org/1999/xlink" content-type="dwc:verbatimCoordinates" xlink:type="simple">21°53.823'N, 101°17.072'E</named-content>, elevation ca 613 m, 4.–11.04.2007, <italic><tp:taxon-name><tp:taxon-name-part taxon-name-part-type="genus">Parameioneta</tp:taxon-name-part> <tp:taxon-name-part taxon-name-part-type="species">baillonii</tp:taxon-name-part></tp:taxon-name></italic> plantation, hand-collecting; 17♂, <named-content xmlns:xlink="http://www.w3.org/1999/xlink" content-type="dwc:verbatimCoordinates" xlink:type="simple">21°53.823'N, 101°17.072'E</named-content>, elevation ca 613 m, 1.–15.05.2007, <italic><tp:taxon-name><tp:taxon-name-part taxon-name-part-type="genus">Parameioneta</tp:taxon-name-part> <tp:taxon-name-part taxon-name-part-type="species">baillonii</tp:taxon-name-part></tp:taxon-name></italic> plantation, pitfall traps; 1♀, <named-content xmlns:xlink="http://www.w3.org/1999/xlink" content-type="dwc:verbatimCoordinates" xlink:type="simple">21°53.823'N, 101°17.072'E</named-content>, elevation ca 613 m, 19.–26.05.2007, <italic><tp:taxon-name><tp:taxon-name-part taxon-name-part-type="genus">Parameioneta</tp:taxon-name-part> <tp:taxon-name-part taxon-name-part-type="species">baillonii</tp:taxon-name-part></tp:taxon-name></italic> plantation, hand-collecting.</p></tp:treatment-sec><tp:treatment-sec sec-type="Etymology"><title>Etymology.</title><p>This name originates from the Latin word ‘multi-’ and ‘-fidus’, and the combination means ‘multiply-clefted’, referring to the apex of lamella characteristica; adjective.</p></tp:treatment-sec><tp:treatment-sec sec-type="Diagnosis"><title>Diagnosis.</title><p>The new species differs from other congeners by the shape of lamella characteristica (Fig. <xref ref-type="fig" rid="F81">81A–B</xref>) and the tip of embolus (Fig. <xref ref-type="fig" rid="F81">81C–D</xref>).</p></tp:treatment-sec><tp:treatment-sec sec-type="Description"><title>Description.</title><p>Male (holotype). Total length: 1.31. Carapace 0.63 long, 0.55 wide, yellow. Abdomen greenish brown. Sternum 0.38 long, 0.36 wide. Clypeus 0.13 high. Chelicerae promargin with 4 teeth, retromargin with 2 teeth. Eye sizes and interdistances: AME 0.07, ALE 0.07, PME 0.06, PLE 0.07, AME-AME/AME 0.10, PME-PME/PME 0.50, AME-ALE/ALE 0.29, PME-PLE/PLE 0.43, coxae IV separated by their width. Length of legs: I 2.34 (0.60, 0.19, 0.63, 0.53, 0.39), II 2.13 (0.56, 0.18, 0.55, 0.48, 0.36), III 1.70 (0.44, 0.16, 0.40, 0.40, 0.30), IV 2.24 (0.58, 0.18, 0.60, 0.50, 0.38). Leg formula: I-IV-II-III. TmI 0.21. Palp: tibia with one retrolateral trichobothrium and one dorsal trichobothrium; tibial retrolateral apophysis with a patch of small tubercles (Figs <xref ref-type="fig" rid="F81">81B</xref>, <xref ref-type="fig" rid="F92">92A</xref>); paracymbium ‘C’-shaped, mesally broad (Fig. <xref ref-type="fig" rid="F81">81B</xref>); pit hook on distal part of suprategulum, short (Fig. <xref ref-type="fig" rid="F81">81C–D</xref>); lamella characteristica long, narrow, belt-like, then directed distally (Figs <xref ref-type="fig" rid="F81">81A–B</xref>, <xref ref-type="fig" rid="F82">82B</xref>); anterior terminal apophysis long, with tapering tip; posterior terminal apophysis short and erect (Fig. <xref ref-type="fig" rid="F81">81C–D</xref>); median membrane in ill-defined shape, covering the tip of embolus (Figs <xref ref-type="fig" rid="F81">81B</xref>, <xref ref-type="fig" rid="F82">82B</xref>); embolus with a pointed tip (Fig. <xref ref-type="fig" rid="F81">81D</xref>).</p><p>Female. Total length: 1.41. Carapace 0.63 long, 0.44 wide, yellow. Abdomen tanned. Sternum 0.34 long, 0.31 wide. Clypeus 0.08 high. Chelicerae promargin with 4 teeth, retromargin with 3 teeth. Eye sizes and interdistances: AME 0.04, ALE 0.05, PME 0.06, PLE 0.04, AME-AME/AME 0.50, PME-PME/PME 0.50, AME-ALE/ALE 0.40, PME-PLE/PLE 0.50, coxae IV separated by 1.44 their diameters. Length of legs: I 1.96 (0.50, 0.16, 0.52, 0.44, 0.34), II 1.80 (0.47, 0.16, 0.45, 0.42, 0.30), III 1.72 (0.39, 0.16, 0.45, 0.42, 0.30), IV 1.93 (0.53, 0.15, 0.50, 0.45, 0.30). Leg formula: I-IV-II-III. TmI 0.32, TmIV 0.38. Epigyne: trapezoidal; scape long and folded (Fig. <xref ref-type="fig" rid="F83">83B–C</xref>); in lateral view, proscape bulged; copulatory ducts going along the scape, then turning aside to connect with spermathecae (Figs <xref ref-type="fig" rid="F83">83C</xref>, <xref ref-type="fig" rid="F84">84B</xref>); spermathecae long, with two cells (Fig. <xref ref-type="fig" rid="F83">83C</xref>).</p></tp:treatment-sec><tp:treatment-sec sec-type="Distribution"><title>Distribution.</title><p>Known only from type localities.</p></tp:treatment-sec><tp:treatment-sec><!--Section generated to contain objects referenced in tp:taxon-treatment.--><fig id="F81" position="float" orientation="portrait"><label>Figure 81.</label><caption><p><italic><tp:taxon-name><tp:taxon-name-part taxon-name-part-type="genus">Parameioneta</tp:taxon-name-part> <tp:taxon-name-part taxon-name-part-type="species">multifida</tp:taxon-name-part></tp:taxon-name></italic> sp. n., male holotype. <bold>A</bold> Palp, prolateral view <bold>B</bold> Palp, retrolateral view <bold>C</bold> Embolic division, prolateral view <bold>D</bold> Embolic division, retrolateral view. Scale bars: <bold>B</bold> as <bold>A</bold>, <bold>D</bold> as <bold>C.</bold></p></caption><graphic xmlns:xlink="http://www.w3.org/1999/xlink" xlink:href="zookeys-460-001-g081.jpg" position="float" orientation="portrait" xlink:type="simple" id="oo_35109.jpg"/></fig><fig id="F82" position="float" orientation="portrait"><label>Figure 82.</label><caption><p><italic><tp:taxon-name><tp:taxon-name-part taxon-name-part-type="genus">Parameioneta</tp:taxon-name-part> <tp:taxon-name-part taxon-name-part-type="species">multifida</tp:taxon-name-part></tp:taxon-name></italic> sp. n., male holotype. <bold>A</bold> Palp, dorsal view <bold>B</bold> Palp, ventral view <bold>C</bold> Habitus, dorsal view <bold>D</bold> Habitus, ventral view <bold>E</bold> Habitus, lateral view. Scale bars: <bold>A</bold> as <bold>B</bold>, <bold>C</bold> and <bold>D</bold> as <bold>E.</bold></p></caption><graphic xmlns:xlink="http://www.w3.org/1999/xlink" xlink:href="zookeys-460-001-g082.jpg" position="float" orientation="portrait" xlink:type="simple" id="oo_35110.jpg"/></fig><fig id="F83" position="float" orientation="portrait"><label>Figure 83.</label><caption><p><italic><tp:taxon-name><tp:taxon-name-part taxon-name-part-type="genus">Parameioneta</tp:taxon-name-part> <tp:taxon-name-part taxon-name-part-type="species">multifida</tp:taxon-name-part></tp:taxon-name></italic> sp. n., female paratype. <bold>A</bold> Epigyne, ventral view <bold>B</bold> Epigyne, dorsal view <bold>C</bold> Vulva, dorsal view <bold>D</bold> Habitus, dorsal view <bold>E</bold> Habitus, ventral view <bold>F</bold> Habitus lateral view. Scale bars: <bold>B</bold> as <bold>C</bold>, <bold>D</bold> and <bold>E</bold> as <bold>F.</bold></p></caption><graphic xmlns:xlink="http://www.w3.org/1999/xlink" xlink:href="zookeys-460-001-g083.jpg" position="float" orientation="portrait" xlink:type="simple" id="oo_35111.jpg"/></fig><fig id="F84" position="float" orientation="portrait"><label>Figure 84.</label><caption><p><italic><tp:taxon-name><tp:taxon-name-part taxon-name-part-type="genus">Parameioneta</tp:taxon-name-part> <tp:taxon-name-part taxon-name-part-type="species">multifida</tp:taxon-name-part></tp:taxon-name></italic> sp. n., male holotype (<bold>A–B</bold>) and female paratype (<bold>C–D</bold>). <bold>A</bold> Palp, prolateral view <bold>B</bold> Palp, retrolateral view <bold>C</bold> Epigyne, ventral view <bold>D</bold> Vulva, dorsal view. Scale bars: <bold>A</bold> as <bold>B</bold>, <bold>C</bold> as <bold>D.</bold></p></caption><graphic xmlns:xlink="http://www.w3.org/1999/xlink" xlink:href="zookeys-460-001-g084.jpg" position="float" orientation="portrait" xlink:type="simple" id="oo_35112.jpg"/></fig><fig id="F92" position="float" orientation="portrait"><label>Figure 92.</label><caption><p><italic><tp:taxon-name><tp:taxon-name-part taxon-name-part-type="genus">Smerasia</tp:taxon-name-part> <tp:taxon-name-part taxon-name-part-type="species">obscurus</tp:taxon-name-part></tp:taxon-name></italic> sp. n., male holotype. <bold>A</bold> Palp, prolateral view <bold>B</bold> Palp, retrolateral view. Scale bar: <bold>B</bold> as <bold>A.</bold></p></caption><graphic xmlns:xlink="http://www.w3.org/1999/xlink" xlink:href="zookeys-460-001-g092.jpg" position="float" orientation="portrait" xlink:type="simple" id="oo_35120.jpg"/></fig></tp:treatment-sec></tp:taxon-treatment>
