# Supplementary material for: A survey of linyphiid spiders from Xishuangbanna, Yunnan Province, China (Araneae, Linyphiidae)
Source: Zookeys. 2014 Dec 4;(460):1–181. doi: 10.3897/zookeys.460.7799 (PMC4283641; doi:10.3897/zookeys.460.7799)
Supplement: XML Treatment for Parameioneta tricolorata [file zookeys.460.7799-treatment43.xml]

<!DOCTYPE tp:taxon-treatment
  PUBLIC "-//TaxonX//DTD Taxonomic Treatment Publishing DTD v0 20100105//EN" "tax-treatment-NSO.dtd">
<tp:taxon-treatment xmlns:tp="http://www.plazi.org/taxpub"><tp:treatment-meta><kwd-group><label>Taxon classification</label><kwd><named-content content-type="kingdom">Animalia</named-content></kwd><kwd><named-content content-type="order">Araneae</named-content></kwd><kwd><named-content content-type="family">Linyphiidae</named-content></kwd></kwd-group><mixed-citation publication-type="journal"><person-group><name><surname>Zhao</surname><given-names>Qingyuan</given-names></name><name><surname>Li</surname><given-names>Shuqiang</given-names></name></person-group><article-title>A survey of linyphiid spiders from Xishuangbanna, Yunnan Province, China (<tp:taxon-name><tp:taxon-name-part taxon-name-part-type="order">Araneae</tp:taxon-name-part></tp:taxon-name>, <tp:taxon-name><tp:taxon-name-part taxon-name-part-type="family">Linyphiidae</tp:taxon-name-part></tp:taxon-name>)</article-title><source>Zookeys</source><day>4</day><month>12</month><year>2014</year><volume>2014</volume><issue>460</issue><fpage>1</fpage><lpage>181</lpage><pub-id pub-id-type="doi">10.3897/zookeys.460.7799</pub-id></mixed-citation></tp:treatment-meta><tp:nomenclature><tp:taxon-name>
                        <tp:taxon-name-part taxon-name-part-type="genus">Parameioneta</tp:taxon-name-part>
                        <tp:taxon-name-part taxon-name-part-type="species">tricolorata</tp:taxon-name-part>
                        <object-id xmlns:xlink="http://www.w3.org/1999/xlink" content-type="zoobank" xlink:type="simple">http://zoobank.org/16A8893C-B7E1-4A46-A20C-A787C4293D3D</object-id>
                    </tp:taxon-name><tp:taxon-status xmlns:xlink="http://www.w3.org/1999/xlink" xlink:type="simple">sp. n.</tp:taxon-status><xref ref-type="fig" rid="F85">Figs 85</xref><xref ref-type="fig" rid="F86">, 86</xref><xref ref-type="fig" rid="F87">, 87</xref><xref ref-type="fig" rid="F88">, 88</xref><!--PageBreak--></tp:nomenclature><tp:treatment-sec sec-type="Types"><title>Types.</title><p>Holotype ♂: CHINA, Yunnan: Menglun Town: Xishuangbanna Nature Reserve, <named-content xmlns:xlink="http://www.w3.org/1999/xlink" content-type="dwc:verbatimCoordinates" xlink:type="simple">21°53.823'N, 101°17.072'E</named-content>, elevation ca 613 m, 19.–26.05.2007, <italic><tp:taxon-name><tp:taxon-name-part taxon-name-part-type="genus">Paramichelia</tp:taxon-name-part> <tp:taxon-name-part taxon-name-part-type="species">baillonii</tp:taxon-name-part></tp:taxon-name></italic> plantation, hand-collecting. Paratypes 1♂, <named-content xmlns:xlink="http://www.w3.org/1999/xlink" content-type="dwc:verbatimCoordinates" xlink:type="simple">21°54.684'N, 101°16.319'E</named-content>, elevation ca 585 m, 5.–12.10.2006, rubber tree plantation, hand-collecting; 1♀, <named-content xmlns:xlink="http://www.w3.org/1999/xlink" content-type="dwc:verbatimCoordinates" xlink:type="simple">21°54.772'N, 101°16.043'E</named-content>, elevation ca 556 m, 5.–12.12.2006, <italic><tp:taxon-name><tp:taxon-name-part taxon-name-part-type="genus">Parameioneta</tp:taxon-name-part> <tp:taxon-name-part taxon-name-part-type="species">baillonii</tp:taxon-name-part></tp:taxon-name></italic> plantation, hand-collecting; <named-content xmlns:xlink="http://www.w3.org/1999/xlink" content-type="dwc:verbatimCoordinates" xlink:type="simple">21°54.035'N, 101°16.500'E</named-content>, elevation ca 558 m, 5.–12.01.2007, primary tropical seasonal rain forest, hand-collecting; 1♂, <named-content xmlns:xlink="http://www.w3.org/1999/xlink" content-type="dwc:verbatimCoordinates" xlink:type="simple">21°54.684'N, 101°16.319'E</named-content>, elevation ca 585 m, 16.–31.01.2007, rubber tree plantation, hand-collecting; 3♂, <named-content xmlns:xlink="http://www.w3.org/1999/xlink" content-type="dwc:verbatimCoordinates" xlink:type="simple">21°54.684'N, 101°16.319'E</named-content>, elevation ca 585 m, 1.–15.03.2007, rubber tree plantation, pitfall traps; 4♂, <named-content xmlns:xlink="http://www.w3.org/1999/xlink" content-type="dwc:verbatimCoordinates" xlink:type="simple">21°54.498'N, 101°16.326'E</named-content>, elevation ca 586 m, 1.–15.04. 2007, rubber tree plantation, pitfall traps; 1♀, <named-content xmlns:xlink="http://www.w3.org/1999/xlink" content-type="dwc:verbatimCoordinates" xlink:type="simple">21°54.498'N, 101°16.326'E</named-content>, elevation ca 586 m, 1.–15.04.2007, rubber tree plantation, trunk traps; 1♂, <named-content xmlns:xlink="http://www.w3.org/1999/xlink" content-type="dwc:verbatimCoordinates" xlink:type="simple">21°53.823'N, 101°17.072'E</named-content>, elevation ca 613 m, 4.–11.05.2007, <italic><tp:taxon-name><tp:taxon-name-part taxon-name-part-type="genus">Parameioneta</tp:taxon-name-part> <tp:taxon-name-part taxon-name-part-type="species">baillonii</tp:taxon-name-part></tp:taxon-name></italic> plantation, hand-collecting; 1♂, <named-content xmlns:xlink="http://www.w3.org/1999/xlink" content-type="dwc:verbatimCoordinates" xlink:type="simple">21°55.551'N, 101°16.923'E</named-content>, elevation ca 561 m, 10.–20.06.2007, rubber-tea plantation, hand-collecting; 1♂, <named-content xmlns:xlink="http://www.w3.org/1999/xlink" content-type="dwc:verbatimCoordinates" xlink:type="simple">21°54.646'N, 101°16.257'E</named-content>, elevation ca 572 m, 1.–9.10.2007, rubber-tea plantation, pitfall traps; 1♂, <named-content xmlns:xlink="http://www.w3.org/1999/xlink" content-type="dwc:verbatimCoordinates" xlink:type="simple">21°54.705'N, 101°16.898'E</named-content>, elevation ca 656 m, 13.11.2009, Lvshilin tropical rain forest, fogging.</p></tp:treatment-sec><tp:treatment-sec sec-type="Etymology"><title>Etymology.</title><p>This name comes from the Latin ‘tres-’, meaning ‘three’, and the Latin word ‘coloratus’, meaning ‘colored’, and the combination refers to the three transversal bands of different colors on the dorsum of the abdomen; adjective.</p></tp:treatment-sec><tp:treatment-sec sec-type="Diagnosis"><title>Diagnosis.</title><p>This species is similar to <italic><tp:taxon-name><tp:taxon-name-part taxon-name-part-type="genus">Parameioneta</tp:taxon-name-part> <tp:taxon-name-part taxon-name-part-type="species">biobata</tp:taxon-name-part></tp:taxon-name></italic> Tu &amp; Li, 2006 by the shape of embolus (<xref ref-type="bibr" rid="B64">Tu and Li 2006</xref>: fig. 8C; Fig. <xref ref-type="fig" rid="F85">85D</xref>) and the median membrane (<xref ref-type="bibr" rid="B64">Tu and Li 2006</xref>: fig. 8B); differs in the following aspects: <italic><tp:taxon-name><tp:taxon-name-part taxon-name-part-type="genus">Parameioneta</tp:taxon-name-part> <tp:taxon-name-part taxon-name-part-type="species">tricolorata</tp:taxon-name-part></tp:taxon-name></italic> sp. n. has a much smaller tibial dorsal apophysis (Fig. <xref ref-type="fig" rid="F85">85B</xref>); the shape of radix is different in two species (<xref ref-type="bibr" rid="B64">Tu and Li 2006</xref>: fig. 7B; Fig. <xref ref-type="fig" rid="F85">85A</xref>); the structure of lamella characteristica differs in two species. The color pattern of abdomen in <italic><tp:taxon-name><tp:taxon-name-part taxon-name-part-type="genus">Parameioneta</tp:taxon-name-part> <tp:taxon-name-part taxon-name-part-type="species">tricolorata</tp:taxon-name-part></tp:taxon-name></italic> sp. n. (Fig. <xref ref-type="fig" rid="F86">86C</xref>) is quite similar to the type species <italic><tp:taxon-name><tp:taxon-name-part taxon-name-part-type="genus">Parameioneta</tp:taxon-name-part> <tp:taxon-name-part taxon-name-part-type="species">spicata</tp:taxon-name-part></tp:taxon-name></italic> Locket, 1982 (<xref ref-type="bibr" rid="B20">Locket 1982</xref>: fig. 72). The epigyne of female resembles greatly that of <italic><tp:taxon-name><tp:taxon-name-part taxon-name-part-type="genus">Parameioneta</tp:taxon-name-part> <tp:taxon-name-part taxon-name-part-type="species">spicata</tp:taxon-name-part></tp:taxon-name></italic> (<xref ref-type="bibr" rid="B20">Locket 1982</xref>: fig. 78), but differs in the wider distal end of the scape.</p></tp:treatment-sec><tp:treatment-sec sec-type="Description"><title>Description.</title><p>Male (holotype). Total length: 1.31. Carapace 0.59 long, 0.47 wide, unmodified, earthy yellow. Sternum 0.38 long, 0.30 wide. Clypeus 0.11 high. Chelicerae promargin with 5 teeth, retromargin with 4 teeth. Eye sizes and interdistances: AME 0.04, ALE 0.07, PME 0.06, PLE 0.06, AME-AME/AME 0.50, PME-PME/PME 0.50, AME-ALE/ALE 0.14, PME-PLE/PLE 0.33, coxae IV separated by their width. Length of legs: I 2.60 (0.68, 0.18, 0.70, 0.60, 0.44), II 2.23 (0.60, 0.16, 0.58, 0.50, 0.39), III 1.71 (0.46, 0.15, 0.40, 0.40, 0.30), IV 2.29 (0.63, 0.15, 0.60, 0.53, 0.38). Leg formula: I-IV-II-III. TmI 0.33. Abdomen with three belts of different colors: from light grey to pale to dark grey with green tone. Palp: tibia with one retrolateral and one dorsal trichobothrium; dorsal tibial apophysis small, hooked (Fig. <xref ref-type="fig" rid="F85">85B</xref>); paracymbium ‘C’-shaped (Figs <xref ref-type="fig" rid="F85">85B</xref>, <xref ref-type="fig" rid="F86">86B</xref>); pit hook short, hooked at tip (Fig. <xref ref-type="fig" rid="F86">86A</xref>); lamella characteristica with two branches, one long, tapered at tip, the other broad and shorter, with a pointed apex (Fig. <xref ref-type="fig" rid="F86">86B</xref>); embolus stout, with opening at tip (Fig. <xref ref-type="fig" rid="F85">85D</xref>).</p><p>Female (paratype). Total length: 1.54. Carapace 0.63 long, 0.52 wide, dark yellow. Sternum 0.34 long, 0.36 wide. Clypeus 0.16 high. Chelicerae promargin with 7 teeth, retromargin with 4 teeth. Eye sizes and interdistances: AME 0.03, ALE 0.08, PME 0.08, PLE 0.07, AME-AME/AME 1.00, PME-PME/PME 0.38, AME-ALE/ALE 0.38, PME-PLE/PLE 0.29, coxae IV separated by 0.84 time their width. Length <!--PageBreak-->of legs: I 2.22 (0.50, 0.20, 0.63, 0.52, 0.37), II 2.38 (0.64, 0.20, 0.60, 0.56, 0.38), III 1.98 (0.53, 0.19, 0.44, 0.46, 0.36), IV 2.49 (0.70, 0.18, 0.63, 0.60, 0.38). Leg formula: IV-II-I-III. TmI 0.29, TmIV absent. Abdomen greyish green with beige patches on the dorsum. Epigyne: trapezoidal with narrower posterior end (Fig. <xref ref-type="fig" rid="F87">87A</xref>); scape long, distal part with a broad tip (Fig. <xref ref-type="fig" rid="F87">87C</xref>); spermathecae with two chambers (Fig. <xref ref-type="fig" rid="F87">87C</xref>).</p></tp:treatment-sec><tp:treatment-sec sec-type="Distribution"><title>Distribution.</title><p>Known only from type localities.</p><sec sec-type="Genus Prosoponoides Millidge &amp; Russell-Smith, 1992"><title>Genus <italic><tp:taxon-name><tp:taxon-name-part taxon-name-part-type="genus">Prosoponoides</tp:taxon-name-part></tp:taxon-name></italic> Millidge &amp; Russell-Smith, 1992</title><p><italic><tp:taxon-name><tp:taxon-name-part taxon-name-part-type="genus">Prosoponoides</tp:taxon-name-part></tp:taxon-name></italic>: <xref ref-type="bibr" rid="B31">Millidge and Russell–Smith 1992</xref>: 1369. Type species <italic><tp:taxon-name><tp:taxon-name-part taxon-name-part-type="genus">Prosoponoides</tp:taxon-name-part> <tp:taxon-name-part taxon-name-part-type="species">hamatus</tp:taxon-name-part></tp:taxon-name></italic> Millidge &amp; Russell-Smith, 1992 from Sumatra.</p></sec></tp:treatment-sec><tp:treatment-sec><!--Section generated to contain objects referenced in tp:taxon-treatment.--><fig id="F85" position="float" orientation="portrait"><label>Figure 85.</label><caption><p><italic><tp:taxon-name><tp:taxon-name-part taxon-name-part-type="genus">Parameioneta</tp:taxon-name-part> <tp:taxon-name-part taxon-name-part-type="species">tricolorata</tp:taxon-name-part></tp:taxon-name></italic> sp. n., male holotype. <bold>A</bold> Palp, prolateral view <bold>B</bold> Palp, retrolateral view <bold>C</bold> Embolic division, retrolateral view <bold>D</bold> Embolic division, prolateral view. Scale bars: <bold>A</bold> as <bold>B</bold>, <bold>D</bold> as <bold>C.</bold></p></caption><graphic xmlns:xlink="http://www.w3.org/1999/xlink" xlink:href="zookeys-460-001-g085.jpg" position="float" orientation="portrait" xlink:type="simple" id="oo_35113.jpg"/></fig><fig id="F86" position="float" orientation="portrait"><label>Figure 86.</label><caption><p><italic><tp:taxon-name><tp:taxon-name-part taxon-name-part-type="genus">Parameioneta</tp:taxon-name-part> <tp:taxon-name-part taxon-name-part-type="species">tricolorata</tp:taxon-name-part></tp:taxon-name></italic> sp. n., male holotype. <bold>A</bold> Palp, dorsal view <bold>B</bold> Palp, ventral view <bold>C</bold> Habitus, dorsal view <bold>D</bold> Habitus, ventral view <bold>E</bold> Habitus, lateral view. Scale bars: <bold>B</bold> as <bold>A</bold>, <bold>C</bold> and <bold>D</bold> as <bold>E.</bold></p></caption><graphic xmlns:xlink="http://www.w3.org/1999/xlink" xlink:href="zookeys-460-001-g086.jpg" position="float" orientation="portrait" xlink:type="simple" id="oo_35114.jpg"/></fig><fig id="F87" position="float" orientation="portrait"><label>Figure 87.</label><caption><p><italic><tp:taxon-name><tp:taxon-name-part taxon-name-part-type="genus">Parameioneta</tp:taxon-name-part> <tp:taxon-name-part taxon-name-part-type="species">tricolorata</tp:taxon-name-part></tp:taxon-name></italic> sp. n., female paratype. <bold>A</bold> Epigyne, ventral view <bold>B</bold> Epigyne, dorsal view <bold>C</bold> Vulva, dorsal view <bold>D</bold> Habitus, dorsal view <bold>E</bold> Habitus, ventral view <bold>F</bold> Habitus lateral view. Scale bars: <bold>C</bold> as <bold>B</bold>, <bold>D</bold> and <bold>F</bold> as <bold>E.</bold></p></caption><graphic xmlns:xlink="http://www.w3.org/1999/xlink" xlink:href="zookeys-460-001-g087.jpg" position="float" orientation="portrait" xlink:type="simple" id="oo_35115.jpg"/></fig><fig id="F88" position="float" orientation="portrait"><label>Figure 88.</label><caption><p><italic><tp:taxon-name><tp:taxon-name-part taxon-name-part-type="genus">Parameioneta</tp:taxon-name-part> <tp:taxon-name-part taxon-name-part-type="species">tricolorata</tp:taxon-name-part></tp:taxon-name></italic> sp. n., male holotype. <bold>A</bold> Palp, prolateral view <bold>B</bold> Palp, retrolateral view. Scale bar: <bold>A</bold> as <bold>B.</bold></p></caption><graphic xmlns:xlink="http://www.w3.org/1999/xlink" xlink:href="zookeys-460-001-g088.jpg" position="float" orientation="portrait" xlink:type="simple" id="oo_35116.jpg"/></fig></tp:treatment-sec><ref-list><ref id="B64"><mixed-citation xmlns:xlink="http://www.w3.org/1999/xlink" xlink:type="simple"><person-group><name name-style="western"><surname>Tu</surname><given-names>L</given-names></name><name name-style="western"><surname>Li</surname><given-names>S</given-names></name></person-group> (<year>2006</year>) <article-title>Three new and four newly recorded species of <tp:taxon-name><tp:taxon-name-part taxon-name-part-type="subfamily">Linyphiinae</tp:taxon-name-part></tp:taxon-name> and <tp:taxon-name><tp:taxon-name-part taxon-name-part-type="subfamily">Micronetinae</tp:taxon-name-part></tp:taxon-name> spiders (<tp:taxon-name><tp:taxon-name-part taxon-name-part-type="order">Araneae</tp:taxon-name-part></tp:taxon-name>: <tp:taxon-name><tp:taxon-name-part taxon-name-part-type="family">Linyphiidae</tp:taxon-name-part></tp:taxon-name>) from northern Vietnam.</article-title><source>Raffles of Bulletin of Zoology</source><volume>54</volume>(<issue>1</issue>): <fpage>103</fpage>–<lpage>117</lpage>.</mixed-citation></ref><ref id="B20"><mixed-citation xmlns:xlink="http://www.w3.org/1999/xlink" xlink:type="simple"><person-group><name name-style="western"><surname>Locket</surname><given-names>GH</given-names></name></person-group> (<year>1982</year>) <article-title>Some linyphiid spiders from western Malaysia.</article-title><source>Bulletin of the British Arachnological Society</source><volume>5</volume>(<issue>8</issue>): <fpage>361</fpage>–<lpage>384</lpage>.</mixed-citation></ref><ref id="B31"><mixed-citation xmlns:xlink="http://www.w3.org/1999/xlink" xlink:type="simple"><person-group><name name-style="western"><surname>Millidge</surname><given-names>AF</given-names></name><name name-style="western"><surname>Russell-smith</surname><given-names>A</given-names></name></person-group> (<year>1992</year>) <article-title><tp:taxon-name><tp:taxon-name-part taxon-name-part-type="family">Linyphiidae</tp:taxon-name-part></tp:taxon-name> from rain forests of southeast Asia (<tp:taxon-name><tp:taxon-name-part taxon-name-part-type="order">Araneae</tp:taxon-name-part></tp:taxon-name>).</article-title><source>Journal of Natural History</source><volume>26</volume>: <fpage>1367</fpage>–<lpage>1404</lpage>. doi: <ext-link ext-link-type="doi" xlink:href="10.1080/00222939200770771" xlink:type="simple">10.1080/00222939200770771</ext-link></mixed-citation></ref></ref-list></tp:taxon-treatment>
