# Supplementary material for: A survey of linyphiid spiders from Xishuangbanna, Yunnan Province, China (Araneae, Linyphiidae)
Source: Zookeys. 2014 Dec 4;(460):1–181. doi: 10.3897/zookeys.460.7799 (PMC4283641; doi:10.3897/zookeys.460.7799)
Supplement: XML Treatment for Prosoponoides hamatus [file zookeys.460.7799-treatment44.xml]

<!DOCTYPE tp:taxon-treatment
  PUBLIC "-//TaxonX//DTD Taxonomic Treatment Publishing DTD v0 20100105//EN" "tax-treatment-NSO.dtd">
<tp:taxon-treatment xmlns:tp="http://www.plazi.org/taxpub"><tp:treatment-meta><kwd-group><label>Taxon classification</label><kwd><named-content content-type="kingdom">Animalia</named-content></kwd><kwd><named-content content-type="order">Araneae</named-content></kwd><kwd><named-content content-type="family">Linyphiidae</named-content></kwd></kwd-group><mixed-citation publication-type="journal"><person-group><name><surname>Zhao</surname><given-names>Qingyuan</given-names></name><name><surname>Li</surname><given-names>Shuqiang</given-names></name></person-group><article-title>A survey of linyphiid spiders from Xishuangbanna, Yunnan Province, China (<tp:taxon-name><tp:taxon-name-part taxon-name-part-type="order">Araneae</tp:taxon-name-part></tp:taxon-name>, <tp:taxon-name><tp:taxon-name-part taxon-name-part-type="family">Linyphiidae</tp:taxon-name-part></tp:taxon-name>)</article-title><source>Zookeys</source><day>4</day><month>12</month><year>2014</year><volume>2014</volume><issue>460</issue><fpage>1</fpage><lpage>181</lpage><pub-id pub-id-type="doi">10.3897/zookeys.460.7799</pub-id></mixed-citation></tp:treatment-meta><tp:nomenclature><tp:taxon-name>
                        <tp:taxon-name-part taxon-name-part-type="genus">Prosoponoides</tp:taxon-name-part>
                        <tp:taxon-name-part taxon-name-part-type="species">hamatus</tp:taxon-name-part>
                    </tp:taxon-name><tp:taxon-authority>Millidge &amp; Russell-Smith, 1992</tp:taxon-authority><tp:nomenclature-citation-list><tp:nomenclature-citation><tp:taxon-name><tp:taxon-name-part taxon-name-part-type="genus">Prosoponoides</tp:taxon-name-part> <tp:taxon-name-part taxon-name-part-type="species">hamatus</tp:taxon-name-part></tp:taxon-name><comment>: <xref ref-type="bibr" rid="B31">Millidge and Russell–Smith 1992</xref>: 1371, figs 1–4, 8–11. (♂♀).</comment></tp:nomenclature-citation></tp:nomenclature-citation-list></tp:nomenclature><tp:treatment-sec sec-type="Material examined"><title>Material examined.</title><p>1♂, CHINA, Yunnan: Menglun Town: Xishuangbanna Nature Reserve, <named-content xmlns:xlink="http://www.w3.org/1999/xlink" content-type="dwc:verbatimCoordinates" xlink:type="simple">21°57.809'N, 101°12.173'E</named-content>, elevation ca 888 m, 4.08.2007, secondary tropical montane evergreen broad-leaved forest, fogging; 2♂, <named-content xmlns:xlink="http://www.w3.org/1999/xlink" content-type="dwc:verbatimCoordinates" xlink:type="simple">21°57.669'N, 101°11.893'E</named-content>, elevation ca 790 m, 7.08.2007, primary tropical seasonal rain forest, fogging; 1♂, <named-content xmlns:xlink="http://www.w3.org/1999/xlink" content-type="dwc:verbatimCoordinates" xlink:type="simple">21°54.725'N, 101°13.261'E</named-content>, elevation ca 734 m, 8.08.2007, primary tropical seasonal rain forest, fogging.</p></tp:treatment-sec><tp:treatment-sec sec-type="Distribution"><title>Distribution.</title><p>China, Sumatra.</p><sec sec-type="Genus Saitonia Eskov, 1992"><title>Genus <italic><tp:taxon-name><tp:taxon-name-part taxon-name-part-type="genus">Saitonia</tp:taxon-name-part></tp:taxon-name></italic> Eskov, 1992</title><p><italic><tp:taxon-name><tp:taxon-name-part taxon-name-part-type="genus">Saitonia</tp:taxon-name-part></tp:taxon-name></italic>: <xref ref-type="bibr" rid="B9">Eskov 1992</xref>: 49. Type species <italic><tp:taxon-name><tp:taxon-name-part taxon-name-part-type="genus">Araeoncus</tp:taxon-name-part> <tp:taxon-name-part taxon-name-part-type="species">muscus</tp:taxon-name-part></tp:taxon-name></italic> Saito, 1989 from Japan.</p></sec></tp:treatment-sec><ref-list><ref id="B31"><mixed-citation xmlns:xlink="http://www.w3.org/1999/xlink" xlink:type="simple"><person-group><name name-style="western"><surname>Millidge</surname><given-names>AF</given-names></name><name name-style="western"><surname>Russell-smith</surname><given-names>A</given-names></name></person-group> (<year>1992</year>) <article-title><tp:taxon-name><tp:taxon-name-part taxon-name-part-type="family">Linyphiidae</tp:taxon-name-part></tp:taxon-name> from rain forests of southeast Asia (<tp:taxon-name><tp:taxon-name-part taxon-name-part-type="order">Araneae</tp:taxon-name-part></tp:taxon-name>).</article-title><source>Journal of Natural History</source><volume>26</volume>: <fpage>1367</fpage>–<lpage>1404</lpage>. doi: <ext-link ext-link-type="doi" xlink:href="10.1080/00222939200770771" xlink:type="simple">10.1080/00222939200770771</ext-link></mixed-citation></ref><ref id="B9"><mixed-citation xmlns:xlink="http://www.w3.org/1999/xlink" xlink:type="simple"><person-group><name name-style="western"><surname>Eskov</surname><given-names>KY</given-names></name></person-group> (<year>1992</year>) <article-title>A restudy of the generic composition of the linyphiid spider fauna of the Far East (<tp:taxon-name><tp:taxon-name-part taxon-name-part-type="order">Araneida</tp:taxon-name-part></tp:taxon-name>: <tp:taxon-name><tp:taxon-name-part taxon-name-part-type="family">Linyphiidae</tp:taxon-name-part></tp:taxon-name>).</article-title><source>Entomologica Scandinavica</source><volume>23</volume>: <fpage>153</fpage>–<lpage>168</lpage>. doi: <ext-link ext-link-type="doi" xlink:href="10.1163/187631292X00272" xlink:type="simple">10.1163/187631292X00272</ext-link></mixed-citation></ref></ref-list></tp:taxon-treatment>
