# Supplementary material for: A survey of linyphiid spiders from Xishuangbanna, Yunnan Province, China (Araneae, Linyphiidae)
Source: Zookeys. 2014 Dec 4;(460):1–181. doi: 10.3897/zookeys.460.7799 (PMC4283641; doi:10.3897/zookeys.460.7799)
Supplement: XML Treatment for Smerasia [file zookeys.460.7799-treatment46.xml]

<!DOCTYPE tp:taxon-treatment
  PUBLIC "-//TaxonX//DTD Taxonomic Treatment Publishing DTD v0 20100105//EN" "tax-treatment-NSO.dtd">
<tp:taxon-treatment xmlns:tp="http://www.plazi.org/taxpub"><tp:treatment-meta><kwd-group><label>Taxon classification</label><kwd><named-content content-type="kingdom">Animalia</named-content></kwd><kwd><named-content content-type="order">Araneae</named-content></kwd><kwd><named-content content-type="family">Linyphiidae</named-content></kwd></kwd-group><mixed-citation publication-type="journal"><person-group><name><surname>Zhao</surname><given-names>Qingyuan</given-names></name><name><surname>Li</surname><given-names>Shuqiang</given-names></name></person-group><article-title>A survey of linyphiid spiders from Xishuangbanna, Yunnan Province, China (<tp:taxon-name><tp:taxon-name-part taxon-name-part-type="order">Araneae</tp:taxon-name-part></tp:taxon-name>, <tp:taxon-name><tp:taxon-name-part taxon-name-part-type="family">Linyphiidae</tp:taxon-name-part></tp:taxon-name>)</article-title><source>Zookeys</source><day>4</day><month>12</month><year>2014</year><volume>2014</volume><issue>460</issue><fpage>1</fpage><lpage>181</lpage><pub-id pub-id-type="doi">10.3897/zookeys.460.7799</pub-id></mixed-citation></tp:treatment-meta><tp:nomenclature><label>Genus</label><tp:taxon-name>
                        <tp:taxon-name-part taxon-name-part-type="genus">Smerasia</tp:taxon-name-part>
                        <object-id xmlns:xlink="http://www.w3.org/1999/xlink" content-type="zoobank" xlink:type="simple">http://zoobank.org/B33D870C-7F08-4BB0-9D71-93AA7366729D</object-id>
                    </tp:taxon-name><tp:taxon-status xmlns:xlink="http://www.w3.org/1999/xlink" xlink:type="simple">gen. n.</tp:taxon-status></tp:nomenclature><tp:treatment-sec sec-type="Type species"><title>Type species.</title><p><italic><tp:taxon-name><tp:taxon-name-part taxon-name-part-type="genus">Smerasia</tp:taxon-name-part> <tp:taxon-name-part taxon-name-part-type="species">obscurus</tp:taxon-name-part></tp:taxon-name></italic> sp. n.</p></tp:treatment-sec><tp:treatment-sec sec-type="Etymology"><title>Etymology.</title><p>The generic name is a combination of ‘smer’ and ‘Asia’, ‘smer’ is the first a few letters of the genus name <italic><tp:taxon-name><tp:taxon-name-part taxon-name-part-type="genus">Smermisia</tp:taxon-name-part></tp:taxon-name></italic>, which is similar to this new genus by the conformation of the male palp. Gender is masculine.</p></tp:treatment-sec><tp:treatment-sec sec-type="Diagnosis"><title>Diagnosis.</title><p>This genus resembles Neotropical genera <italic><tp:taxon-name><tp:taxon-name-part taxon-name-part-type="genus">Smermisia</tp:taxon-name-part></tp:taxon-name></italic> Simon, 1894 and <italic><tp:taxon-name><tp:taxon-name-part taxon-name-part-type="genus">Myrmecomelix</tp:taxon-name-part></tp:taxon-name></italic> Millidge, 1993 in the general appearence of the male palp and the conformation of embolic division (<xref ref-type="bibr" rid="B26">Miller 2007</xref>). They all have a fig-like radix, and an erect anterior radical process. <italic><tp:taxon-name><tp:taxon-name-part taxon-name-part-type="genus">Smerasia</tp:taxon-name-part></tp:taxon-name></italic> gen. n. differs from similar genera by having short and weakly sclerotized, less pointed, membranous embolus (Fig. <xref ref-type="fig" rid="F89">89C–D</xref>) (<xref ref-type="bibr" rid="B26">Miller 2007</xref>: figs 63–64, 104), and the paracymbium in <italic><tp:taxon-name><tp:taxon-name-part taxon-name-part-type="genus">Smerasia</tp:taxon-name-part></tp:taxon-name></italic> gen. n. is attenuated at apex and much more curved in general (Fig. <xref ref-type="fig" rid="F89">89B</xref>). The epigyne in <italic><tp:taxon-name><tp:taxon-name-part taxon-name-part-type="genus">Smerasia</tp:taxon-name-part></tp:taxon-name></italic> gen. n. is wide and with a convex dorsal fig (Fig. <xref ref-type="fig" rid="F91">91A</xref>), which is quite different from that in <italic><tp:taxon-name><tp:taxon-name-part taxon-name-part-type="genus">Smermisia</tp:taxon-name-part></tp:taxon-name></italic> and <italic><tp:taxon-name><tp:taxon-name-part taxon-name-part-type="genus">Myrmecomelix</tp:taxon-name-part></tp:taxon-name></italic>.</p></tp:treatment-sec><tp:treatment-sec sec-type="Description"><title>Description.</title><p>Small sized <tp:taxon-name><tp:taxon-name-part taxon-name-part-type="subfamily">Erigoninae</tp:taxon-name-part></tp:taxon-name>. Carapace uniformly yellow. Male with modified carapace: PME area elevated with sulci behind PME and pit in them. Carapace unmodified in female. Abdomen pale with dark spinnerets area. Chelicerae in male with 5 promarginal and 5 retromarginal teeth, while female with 4 promarginal and 4 retromarginal teeth. Tibial spine formula: 2-2-1-1. TmI ca 0.80, TmIV ca 0.70.</p><p>Male palp: tibia with one short and straight dorsal apophysis; paracymbium with black, attenuated apex (Fig. <xref ref-type="fig" rid="F89">89B</xref>); protegulum small (Figs <xref ref-type="fig" rid="F89">89B</xref>, <xref ref-type="fig" rid="F92">92B</xref>); radix simple, fig-like, with short, broad tailpiece (Figs <xref ref-type="fig" rid="F89">89A</xref>, <xref ref-type="fig" rid="F92">92A</xref>); anterior radical process straight, curved, with a pointed tip (Figs <xref ref-type="fig" rid="F89">89A</xref>, <xref ref-type="fig" rid="F92">92A</xref>); distal suprategular apophysis with a broad tip (Fig. <xref ref-type="fig" rid="F89">89C–D</xref>); embolus short, inconspicuous (Fig. <xref ref-type="fig" rid="F89">89A</xref>).</p><p>Epigyne: ventral fig wide, with rounded posterior margin (Figs <xref ref-type="fig" rid="F91">91A</xref>); dorsal fig mesally concave; copulatory ducts straight (Figs <xref ref-type="fig" rid="F91">91C</xref>); spermathecae with multi-chambers, the bigger one elliptical (Fig. <xref ref-type="fig" rid="F91">91C</xref>); fertilization ducts rather short (Fig. <xref ref-type="fig" rid="F91">91B</xref>).</p></tp:treatment-sec><tp:treatment-sec sec-type="Species composition"><title>Species composition.</title><p>Type species only: <italic><tp:taxon-name><tp:taxon-name-part taxon-name-part-type="genus">Smerasia</tp:taxon-name-part> <tp:taxon-name-part taxon-name-part-type="species">obscurus</tp:taxon-name-part></tp:taxon-name></italic> sp. n.</p></tp:treatment-sec><tp:treatment-sec sec-type="Distribution"><title>Distribution.</title><p>China.</p></tp:treatment-sec><tp:treatment-sec><!--Section generated to contain objects referenced in tp:taxon-treatment.--><fig id="F89" position="float" orientation="portrait"><label>Figure 89.</label><caption><p><italic><tp:taxon-name><tp:taxon-name-part taxon-name-part-type="genus">Smerasia</tp:taxon-name-part> <tp:taxon-name-part taxon-name-part-type="species">obscurus</tp:taxon-name-part></tp:taxon-name></italic> sp. n., male holotype. <bold>A</bold> Palp, prolateral view <bold>B</bold> Palp, retrolateral view <bold>C</bold> Embolic division, retrolateral view <bold>D</bold> Embolic division, prolateral view. Scale bars: <bold>B</bold> as <bold>A</bold>, <bold>C</bold> as <bold>D.</bold></p></caption><graphic xmlns:xlink="http://www.w3.org/1999/xlink" xlink:href="zookeys-460-001-g089.jpg" position="float" orientation="portrait" xlink:type="simple" id="oo_35117.jpg"/></fig><fig id="F91" position="float" orientation="portrait"><label>Figure 91.</label><caption><p><italic><tp:taxon-name><tp:taxon-name-part taxon-name-part-type="genus">Smerasia</tp:taxon-name-part> <tp:taxon-name-part taxon-name-part-type="species">obscurus</tp:taxon-name-part></tp:taxon-name></italic> sp. n., female paratype. <bold>A</bold> Epigyne, ventral view <bold>B</bold> Epigyne, dorsal view <bold>C</bold> Vulva, dorsal view <bold>D</bold> Habitus, dorsal view <bold>E</bold> Habitus, ventral view <bold>F</bold> Habitus lateral view. Scale bars: <bold>C</bold> as <bold>B</bold>, <bold>D</bold> as <bold>F.</bold></p></caption><graphic xmlns:xlink="http://www.w3.org/1999/xlink" xlink:href="zookeys-460-001-g091.jpg" position="float" orientation="portrait" xlink:type="simple" id="oo_35119.jpg"/></fig><fig id="F92" position="float" orientation="portrait"><label>Figure 92.</label><caption><p><italic><tp:taxon-name><tp:taxon-name-part taxon-name-part-type="genus">Smerasia</tp:taxon-name-part> <tp:taxon-name-part taxon-name-part-type="species">obscurus</tp:taxon-name-part></tp:taxon-name></italic> sp. n., male holotype. <bold>A</bold> Palp, prolateral view <bold>B</bold> Palp, retrolateral view. Scale bar: <bold>B</bold> as <bold>A.</bold></p></caption><graphic xmlns:xlink="http://www.w3.org/1999/xlink" xlink:href="zookeys-460-001-g092.jpg" position="float" orientation="portrait" xlink:type="simple" id="oo_35120.jpg"/></fig></tp:treatment-sec><ref-list><ref id="B26"><mixed-citation xmlns:xlink="http://www.w3.org/1999/xlink" xlink:type="simple"><person-group><name name-style="western"><surname>Miller</surname><given-names>JA</given-names></name></person-group> (<year>2007</year>) <article-title>Review of erigonine spider genera in the Neotropics (<tp:taxon-name><tp:taxon-name-part taxon-name-part-type="order">Araneae</tp:taxon-name-part></tp:taxon-name>: <tp:taxon-name><tp:taxon-name-part taxon-name-part-type="family">Linyphiidae</tp:taxon-name-part></tp:taxon-name>, <tp:taxon-name><tp:taxon-name-part taxon-name-part-type="subfamily">Erigoninae</tp:taxon-name-part></tp:taxon-name>).</article-title><source>Zoological Journal of the Linnean Society</source><volume>149</volume>(Suppl. <issue>1</issue>): <fpage>1</fpage>–<lpage>263</lpage>. doi: <ext-link ext-link-type="doi" xlink:href="10.1111/j.1096-3642.2007.00233.x" xlink:type="simple">10.1111/j.1096-3642.2007.00233.x</ext-link></mixed-citation></ref></ref-list></tp:taxon-treatment>
