# Supplementary material for: A survey of linyphiid spiders from Xishuangbanna, Yunnan Province, China (Araneae, Linyphiidae)
Source: Zookeys. 2014 Dec 4;(460):1–181. doi: 10.3897/zookeys.460.7799 (PMC4283641; doi:10.3897/zookeys.460.7799)
Supplement: XML Treatment for Smerasia obscurus [file zookeys.460.7799-treatment47.xml]

<!DOCTYPE tp:taxon-treatment
  PUBLIC "-//TaxonX//DTD Taxonomic Treatment Publishing DTD v0 20100105//EN" "tax-treatment-NSO.dtd">
<tp:taxon-treatment xmlns:tp="http://www.plazi.org/taxpub"><tp:treatment-meta><kwd-group><label>Taxon classification</label><kwd><named-content content-type="kingdom">Animalia</named-content></kwd><kwd><named-content content-type="order">Araneae</named-content></kwd><kwd><named-content content-type="family">Linyphiidae</named-content></kwd></kwd-group><mixed-citation publication-type="journal"><person-group><name><surname>Zhao</surname><given-names>Qingyuan</given-names></name><name><surname>Li</surname><given-names>Shuqiang</given-names></name></person-group><article-title>A survey of linyphiid spiders from Xishuangbanna, Yunnan Province, China (<tp:taxon-name><tp:taxon-name-part taxon-name-part-type="order">Araneae</tp:taxon-name-part></tp:taxon-name>, <tp:taxon-name><tp:taxon-name-part taxon-name-part-type="family">Linyphiidae</tp:taxon-name-part></tp:taxon-name>)</article-title><source>Zookeys</source><day>4</day><month>12</month><year>2014</year><volume>2014</volume><issue>460</issue><fpage>1</fpage><lpage>181</lpage><pub-id pub-id-type="doi">10.3897/zookeys.460.7799</pub-id></mixed-citation></tp:treatment-meta><tp:nomenclature><tp:taxon-name>
                        <tp:taxon-name-part taxon-name-part-type="genus">Smerasia</tp:taxon-name-part>
                        <tp:taxon-name-part taxon-name-part-type="species">obscurus</tp:taxon-name-part>
                        <object-id xmlns:xlink="http://www.w3.org/1999/xlink" content-type="zoobank" xlink:type="simple">http://zoobank.org/99627A3A-2D72-4986-850A-6E9470BEF914</object-id>
                    </tp:taxon-name><tp:taxon-status xmlns:xlink="http://www.w3.org/1999/xlink" xlink:type="simple">sp. n.</tp:taxon-status><xref ref-type="fig" rid="F89">Figs 89</xref><xref ref-type="fig" rid="F90">, 90</xref><xref ref-type="fig" rid="F91">, 91</xref><xref ref-type="fig" rid="F92">, 92</xref><!--PageBreak--><!--PageBreak--></tp:nomenclature><tp:treatment-sec sec-type="Types"><title>Types.</title><p>Holotype ♂: CHINA, Yunnan: Menglun Town: Xishuangbanna Nature Reserve, <named-content xmlns:xlink="http://www.w3.org/1999/xlink" content-type="dwc:verbatimCoordinates" xlink:type="simple">21°57.784'N, 101°11.947'E</named-content>, elevation ca 895 m, 6.08.2007, secondary tropical montane evergreen broad-leaved forest, fogging. Paratypes 5♂, same data as holotype; 2♀, <named-content xmlns:xlink="http://www.w3.org/1999/xlink" content-type="dwc:verbatimCoordinates" xlink:type="simple">21°55.035'N, 101°16.500'E</named-content>, elevation ca 558 m, 22.07.2007, primary tropical seasonal forest, fogging; 5♂1♀, <named-content xmlns:xlink="http://www.w3.org/1999/xlink" content-type="dwc:verbatimCoordinates" xlink:type="simple">21°57.809'N, 101°12.173'E</named-content>, elevation ca 888 m, 4.08.2007, secondary tropical montane evergreen broad-leaved forest, fogging; 3♂ 1♀, <named-content xmlns:xlink="http://www.w3.org/1999/xlink" content-type="dwc:verbatimCoordinates" xlink:type="simple">21°54.813'N, 101°12.634'E</named-content>, elevation ca 876 m, 5.08.2007, secondary tropical montane evergreen broad-leaved forest, fogging; 6♂1♀, <named-content xmlns:xlink="http://www.w3.org/1999/xlink" content-type="dwc:verbatimCoordinates" xlink:type="simple">21°54.767'N, 101°11.431'E</named-content>, elevation ca 880 m, 6.08.2007, secondary tropical montane evergreen broad-leaved forest, fogging; 2♂, <named-content xmlns:xlink="http://www.w3.org/1999/xlink" content-type="dwc:verbatimCoordinates" xlink:type="simple">21°57.669'N, 101°11.893'E</named-content>, elevation ca 790 m, 7.08.2007, primary tropical seasonal rain forest, fogging; 8♂, <named-content xmlns:xlink="http://www.w3.org/1999/xlink" content-type="dwc:verbatimCoordinates" xlink:type="simple">21°54.725'N, 101°13.261'E</named-content>, elevation ca 734 m, 8.08.2007, primary tropical seasonal rain forest, fogging; 1♂, <named-content xmlns:xlink="http://www.w3.org/1999/xlink" content-type="dwc:verbatimCoordinates" xlink:type="simple">21°54.200'N, 101°16.923'E</named-content>, elevation ca 608 m, 18.08.2007, <italic><tp:taxon-name><tp:taxon-name-part taxon-name-part-type="genus">Paramechelia</tp:taxon-name-part> <tp:taxon-name-part taxon-name-part-type="species">baillonii</tp:taxon-name-part></tp:taxon-name></italic> plantation, fogging.</p></tp:treatment-sec><tp:treatment-sec sec-type="Etymology"><title>Etymology.</title><p>This name is derived from the Latin word ‘obscurus’, which means ‘obscure’, referring to the ambiguous shape of the embolus; adjective.</p></tp:treatment-sec><tp:treatment-sec sec-type="Diagnosis"><title>Diagnosis.</title><p>See diagnosis of the genus.</p></tp:treatment-sec><tp:treatment-sec sec-type="Description"><title>Description.</title><p>Male (holotype). Total length: 1.76. Carapace 0.70 long, 0.64 wide, PME area mildly elevated, post-ocular sulci with pits stretching along the base of lobe laterally, light yellow. Sternum 0.41 long, 0.50 wide. Clypeus 0.23 high. Eye sizes and interdistances: AME 0.05, ALE 0.06, PME 0.05, PLE 0.06, AME-AME/AME 0.40, PME-PME/PME 0.40, AME-ALE/ALE 0.33, PME-PLE/PLE 1.00, coxae IV separated by 1.92 times their width. Length of legs: I 3.52 (0.95, 0.23, 0.88, 0.96, 0.50), II 3.56 (0.94, 0.22, 0.91, 0.94, 0.55), III 2.62 (0.72, 0.20, 0.60, 0.70, 0.40), IV 3.28 (0.90, 0.20, 0.78, 0.90, 0.50). Leg formula: II-I-III-IV. TmI 0.82, TmIV 0.73. Abdomen pale. Palp: see description of the genus.</p><p>Female (one of paratypes). Total length: 1.88. Carapace 0.75 long, 0.75 wide, unmodified, yellow. Sternum 0.42 long, 0.50 wide. Clypeus 0.16 high. Chelicerae promargin with 4 teeth, retromargin with 4 teeth. Eye sizes and interdistances: AME 0.05, ALE 0.06, PME 0.06, PLE 0.05, AME-AME/AME 0.63, PME-PME/PME 0.50, AME-ALE/ALE 0.33, PME-PLE/PLE 0.33, coxae IV separated by 2.00 times their width. Length of legs: I 3.84 (1.02, 0.23, 1.02, 1.02, 0.55), II 3.98 (1.09, 0.23, 1.02, 1.08, 0.56), III 2.89 (0.80, 0.20, 0.64, 0.78, 0.47), IV 3.44 (0.98, 0.22, 0.81, 0.94, 0.49). Leg formula: IV-I-II-III. TmI 0.84, TmIV 0.75. Abdomen light yellow, with dark spinnerets. Epigyne: see description of the genus.</p></tp:treatment-sec><tp:treatment-sec sec-type="Distribution"><title>Distribution.</title><p>Known only from type localities.</p><sec sec-type="Genus Tapinopa Westring, 1851"><title>Genus <italic><tp:taxon-name><tp:taxon-name-part taxon-name-part-type="genus">Tapinopa</tp:taxon-name-part></tp:taxon-name></italic> Westring, 1851</title><p><italic><tp:taxon-name><tp:taxon-name-part taxon-name-part-type="genus">Tapinopa</tp:taxon-name-part></tp:taxon-name></italic>: <xref ref-type="bibr" rid="B66">Westring 1851</xref>: 38. Type species <italic><tp:taxon-name><tp:taxon-name-part taxon-name-part-type="genus">Linyphia</tp:taxon-name-part> <tp:taxon-name-part taxon-name-part-type="species">longidens</tp:taxon-name-part></tp:taxon-name></italic> Wider, 1834 from Palearctic.</p><!--PageBreak--></sec></tp:treatment-sec><tp:treatment-sec><!--Section generated to contain objects referenced in tp:taxon-treatment.--><fig id="F89" position="float" orientation="portrait"><label>Figure 89.</label><caption><p><italic><tp:taxon-name><tp:taxon-name-part taxon-name-part-type="genus">Smerasia</tp:taxon-name-part> <tp:taxon-name-part taxon-name-part-type="species">obscurus</tp:taxon-name-part></tp:taxon-name></italic> sp. n., male holotype. <bold>A</bold> Palp, prolateral view <bold>B</bold> Palp, retrolateral view <bold>C</bold> Embolic division, retrolateral view <bold>D</bold> Embolic division, prolateral view. Scale bars: <bold>B</bold> as <bold>A</bold>, <bold>C</bold> as <bold>D.</bold></p></caption><graphic xmlns:xlink="http://www.w3.org/1999/xlink" xlink:href="zookeys-460-001-g089.jpg" position="float" orientation="portrait" xlink:type="simple" id="oo_35117.jpg"/></fig><fig id="F90" position="float" orientation="portrait"><label>Figure 90.</label><caption><p><italic><tp:taxon-name><tp:taxon-name-part taxon-name-part-type="genus">Smerasia</tp:taxon-name-part> <tp:taxon-name-part taxon-name-part-type="species">obscurus</tp:taxon-name-part></tp:taxon-name></italic> sp. n., male holotype. <bold>A</bold> Palp, dorsal view <bold>B</bold> Palp, ventral view <bold>C</bold> Habitus, dorsal view <bold>D</bold> Habitus, ventral view <bold>E</bold> Habitus, lateral view. Scale bars: <bold>B</bold> as <bold>A</bold>, <bold>C</bold> and <bold>E</bold> as <bold>D.</bold></p></caption><graphic xmlns:xlink="http://www.w3.org/1999/xlink" xlink:href="zookeys-460-001-g090.jpg" position="float" orientation="portrait" xlink:type="simple" id="oo_35118.jpg"/></fig><fig id="F91" position="float" orientation="portrait"><label>Figure 91.</label><caption><p><italic><tp:taxon-name><tp:taxon-name-part taxon-name-part-type="genus">Smerasia</tp:taxon-name-part> <tp:taxon-name-part taxon-name-part-type="species">obscurus</tp:taxon-name-part></tp:taxon-name></italic> sp. n., female paratype. <bold>A</bold> Epigyne, ventral view <bold>B</bold> Epigyne, dorsal view <bold>C</bold> Vulva, dorsal view <bold>D</bold> Habitus, dorsal view <bold>E</bold> Habitus, ventral view <bold>F</bold> Habitus lateral view. Scale bars: <bold>C</bold> as <bold>B</bold>, <bold>D</bold> as <bold>F.</bold></p></caption><graphic xmlns:xlink="http://www.w3.org/1999/xlink" xlink:href="zookeys-460-001-g091.jpg" position="float" orientation="portrait" xlink:type="simple" id="oo_35119.jpg"/></fig><fig id="F92" position="float" orientation="portrait"><label>Figure 92.</label><caption><p><italic><tp:taxon-name><tp:taxon-name-part taxon-name-part-type="genus">Smerasia</tp:taxon-name-part> <tp:taxon-name-part taxon-name-part-type="species">obscurus</tp:taxon-name-part></tp:taxon-name></italic> sp. n., male holotype. <bold>A</bold> Palp, prolateral view <bold>B</bold> Palp, retrolateral view. Scale bar: <bold>B</bold> as <bold>A.</bold></p></caption><graphic xmlns:xlink="http://www.w3.org/1999/xlink" xlink:href="zookeys-460-001-g092.jpg" position="float" orientation="portrait" xlink:type="simple" id="oo_35120.jpg"/></fig></tp:treatment-sec><ref-list><ref id="B66"><mixed-citation xmlns:xlink="http://www.w3.org/1999/xlink" xlink:type="simple"><person-group><name name-style="western"><surname>Westring</surname><given-names>N</given-names></name></person-group> (<year>1851</year>) <article-title>Förteckning öfver de till närvarande tid Kände, i Sverige förekommande Spindlarter, utgörande ett antal af 253, deraf 132 äro nya för svenska Faunan. Göteborgs Kongl.</article-title><source>Vetenskaps- och Vitterhets-Samhälles Handlingar</source><volume>2</volume>: <fpage>25</fpage>–<lpage>62</lpage>.</mixed-citation></ref></ref-list></tp:taxon-treatment>
