# Supplementary material for: A survey of linyphiid spiders from Xishuangbanna, Yunnan Province, China (Araneae, Linyphiidae)
Source: Zookeys. 2014 Dec 4;(460):1–181. doi: 10.3897/zookeys.460.7799 (PMC4283641; doi:10.3897/zookeys.460.7799)
Supplement: XML Treatment for Tapinopa undata [file zookeys.460.7799-treatment48.xml]

<!DOCTYPE tp:taxon-treatment
  PUBLIC "-//TaxonX//DTD Taxonomic Treatment Publishing DTD v0 20100105//EN" "tax-treatment-NSO.dtd">
<tp:taxon-treatment xmlns:tp="http://www.plazi.org/taxpub"><tp:treatment-meta><kwd-group><label>Taxon classification</label><kwd><named-content content-type="kingdom">Animalia</named-content></kwd><kwd><named-content content-type="order">Araneae</named-content></kwd><kwd><named-content content-type="family">Linyphiidae</named-content></kwd></kwd-group><mixed-citation publication-type="journal"><person-group><name><surname>Zhao</surname><given-names>Qingyuan</given-names></name><name><surname>Li</surname><given-names>Shuqiang</given-names></name></person-group><article-title>A survey of linyphiid spiders from Xishuangbanna, Yunnan Province, China (<tp:taxon-name><tp:taxon-name-part taxon-name-part-type="order">Araneae</tp:taxon-name-part></tp:taxon-name>, <tp:taxon-name><tp:taxon-name-part taxon-name-part-type="family">Linyphiidae</tp:taxon-name-part></tp:taxon-name>)</article-title><source>Zookeys</source><day>4</day><month>12</month><year>2014</year><volume>2014</volume><issue>460</issue><fpage>1</fpage><lpage>181</lpage><pub-id pub-id-type="doi">10.3897/zookeys.460.7799</pub-id></mixed-citation></tp:treatment-meta><tp:nomenclature><tp:taxon-name>
                        <tp:taxon-name-part taxon-name-part-type="genus">Tapinopa</tp:taxon-name-part>
                        <tp:taxon-name-part taxon-name-part-type="species">undata</tp:taxon-name-part>
                        <object-id xmlns:xlink="http://www.w3.org/1999/xlink" content-type="zoobank" xlink:type="simple">http://zoobank.org/7A979C10-F4E1-4A67-B517-091C1F130C49</object-id>
                    </tp:taxon-name><tp:taxon-status xmlns:xlink="http://www.w3.org/1999/xlink" xlink:type="simple">sp. n.</tp:taxon-status><xref ref-type="fig" rid="F93">Figs 93</xref><xref ref-type="fig" rid="F94">, 94</xref><xref ref-type="fig" rid="F95">, 95</xref></tp:nomenclature><tp:treatment-sec sec-type="Types"><title>Types.</title><p>Holotype ♂: CHINA, Yunnan: Menglun Town: Xishuangbanna Tropical Botanical Garden, <named-content xmlns:xlink="http://www.w3.org/1999/xlink" content-type="dwc:verbatimCoordinates" xlink:type="simple">21°54.200'N, 101°16.923'E</named-content>, elevation ca 608 m, 5.–12.11.2006, <italic><tp:taxon-name><tp:taxon-name-part taxon-name-part-type="genus">Paramichelia</tp:taxon-name-part> <tp:taxon-name-part taxon-name-part-type="species">baillonii</tp:taxon-name-part></tp:taxon-name></italic> plantation, hand-collecting. Paratypes 1♂, <named-content xmlns:xlink="http://www.w3.org/1999/xlink" content-type="dwc:verbatimCoordinates" xlink:type="simple">21°54.200'N, 101°16.923'E</named-content>, elevation ca 608 m, 1.–15.07.2006, <italic><tp:taxon-name><tp:taxon-name-part taxon-name-part-type="genus">Parameioneta</tp:taxon-name-part> <tp:taxon-name-part taxon-name-part-type="species">baillonii</tp:taxon-name-part></tp:taxon-name></italic> plantation, hand-collecting; 1♂, <named-content xmlns:xlink="http://www.w3.org/1999/xlink" content-type="dwc:verbatimCoordinates" xlink:type="simple">21°54.772'N, 101°16.043'E</named-content>, elevation ca 556 m, 19.–25.11.2006, <italic><tp:taxon-name><tp:taxon-name-part taxon-name-part-type="genus">Parameioneta</tp:taxon-name-part> <tp:taxon-name-part taxon-name-part-type="species">baillonii</tp:taxon-name-part></tp:taxon-name></italic> plantation, hand-collecting; 1♂, <named-content xmlns:xlink="http://www.w3.org/1999/xlink" content-type="dwc:verbatimCoordinates" xlink:type="simple">21°54.772'N, 101°16.043'E</named-content>, elevation ca 556 m, 19.–25.12.2006, <italic><tp:taxon-name><tp:taxon-name-part taxon-name-part-type="genus">Parameioneta</tp:taxon-name-part> <tp:taxon-name-part taxon-name-part-type="species">baillonii</tp:taxon-name-part></tp:taxon-name></italic> plantation, hand-collecting.</p></tp:treatment-sec><tp:treatment-sec sec-type="Etymology"><title>Etymology.</title><p>This name is derived from the Latin word ‘undatus’, which means ‘wavy’, referring to the shape of the proximal edge of the paracymbium; adjective.</p></tp:treatment-sec><tp:treatment-sec sec-type="Diagnosis"><title>Diagnosis.</title><p>This species is related to <italic><tp:taxon-name><tp:taxon-name-part taxon-name-part-type="genus">Tapinopa</tp:taxon-name-part> <tp:taxon-name-part taxon-name-part-type="species">vara</tp:taxon-name-part></tp:taxon-name></italic> Locket, 1982 (from Malaysia), but differs in the shape and size of terminal apophysis (<xref ref-type="bibr" rid="B20">Locket 1982</xref>: figs 100–102); the pit hook in <italic><tp:taxon-name><tp:taxon-name-part taxon-name-part-type="genus">Tapinopa</tp:taxon-name-part> <tp:taxon-name-part taxon-name-part-type="species">undata</tp:taxon-name-part></tp:taxon-name></italic> sp. n. is longer and has a more pointed tip compared to the related species (Fig. <xref ref-type="fig" rid="F93">93C</xref>).</p></tp:treatment-sec><tp:treatment-sec sec-type="Description"><title>Description.</title><p>Male (holotype). Total length: 1.16, carapace 0.75 long, 0.63 wide, orange-yellow, with dark lateral bands. Sternum 0.38 long, 0.38 wide. Clypeus 0.09 high. Chelicerae promargin with 2 teeth, retromargin with 3 teeth. Eye sizes and interdistances: AME 0.06, ALE 0.06, PME 0.06, PLE 0.06, AME-AME/AME 0.33, PME-PME/PME 1.00, AME-ALE/ALE 0.50, PME-PLE/PLE 0.67, Coxae IV separated by their width. Length of legs: I 3.00 (0.78, 0.21, 0.79, 0.73, 0.49), II 2.73 (0.70, 0.19, 0.70, 0.67, 0.47), III 1.92 (0.53, 0.17, 0.40, 0.47, 0.35), IV 2.46 (0.66, 0.16, 0.56, 0.65, 0.43). Leg formula: I-II-IV-III. TmI 0.20. Patellar spination formula: 2-1-1-1. Abdomen pale, with ill-defined dark spots around its circumference, and a large spot at the posterior end. Palp: tibia short, with one retrolateral trichobothrium; paracymbium complex, ‘J’-shaped, with wavelike posterior margin, apex trifurcate (Figs <xref ref-type="fig" rid="F93">93B</xref>, <xref ref-type="fig" rid="F95">95B</xref>); proximal cymbial extension turning basally, with a truncated tip (Fig. <xref ref-type="fig" rid="F93">93A–B</xref>); terminal apophysis of radix with three branches, all with curved silhouette; pit hook long, with an acute apex (Fig. <xref ref-type="fig" rid="F93">93C</xref>); radix with three projections, the posterior one stretching along paracymbium (Figs <xref ref-type="fig" rid="F93">93A</xref>, <xref ref-type="fig" rid="F95">95A</xref>); embolus short and pointed, with opening at tip (Fig. <xref ref-type="fig" rid="F93">93D</xref>).</p><p>Female. Unknown.</p></tp:treatment-sec><tp:treatment-sec sec-type="Distribution"><title>Distribution.</title><p>Known only from type localities.</p></tp:treatment-sec><tp:treatment-sec><!--Section generated to contain objects referenced in tp:taxon-treatment.--><fig id="F93" position="float" orientation="portrait"><label>Figure 93.</label><caption><p><italic><tp:taxon-name><tp:taxon-name-part taxon-name-part-type="genus">Tapinopa</tp:taxon-name-part> <tp:taxon-name-part taxon-name-part-type="species">undata</tp:taxon-name-part></tp:taxon-name></italic> sp. n., male holotype. <bold>A</bold> Palp, prolateral view <bold>B</bold> Palp, retrolateral view <bold>C</bold> Embolic division, retrolateral view <bold>D</bold> Embolic division, prolateral view. Scale bars: <bold>B</bold> as <bold>A</bold>, <bold>C</bold> as <bold>D.</bold></p></caption><graphic xmlns:xlink="http://www.w3.org/1999/xlink" xlink:href="zookeys-460-001-g093.jpg" position="float" orientation="portrait" xlink:type="simple" id="oo_35121.jpg"/></fig><fig id="F94" position="float" orientation="portrait"><label>Figure 94.</label><caption><p><italic><tp:taxon-name><tp:taxon-name-part taxon-name-part-type="genus">Tapinopa</tp:taxon-name-part> <tp:taxon-name-part taxon-name-part-type="species">undata</tp:taxon-name-part></tp:taxon-name></italic> sp. n., male holotype. <bold>A</bold> Palp, ventral view <bold>B</bold> Palp, dorsal view <bold>C</bold> Habitus, dorsal view <bold>D</bold> Habitus, ventral view <bold>E</bold> Habitus, lateral view. Scale bars: <bold>B</bold> as <bold>A</bold>, <bold>C</bold> and <bold>E</bold> as <bold>D.</bold></p></caption><graphic xmlns:xlink="http://www.w3.org/1999/xlink" xlink:href="zookeys-460-001-g094.jpg" position="float" orientation="portrait" xlink:type="simple" id="oo_35122.jpg"/></fig><fig id="F95" position="float" orientation="portrait"><label>Figure 95.</label><caption><p><italic><tp:taxon-name><tp:taxon-name-part taxon-name-part-type="genus">Tapinopa</tp:taxon-name-part> <tp:taxon-name-part taxon-name-part-type="species">undata</tp:taxon-name-part></tp:taxon-name></italic> sp. n., male holotype. <bold>A</bold> Palp, prolateral view <bold>B</bold> Palp, retrolateral view. Scale bar: <bold>B</bold> as <bold>A.</bold></p></caption><graphic xmlns:xlink="http://www.w3.org/1999/xlink" xlink:href="zookeys-460-001-g095.jpg" position="float" orientation="portrait" xlink:type="simple" id="oo_35123.jpg"/></fig></tp:treatment-sec><ref-list><ref id="B20"><mixed-citation xmlns:xlink="http://www.w3.org/1999/xlink" xlink:type="simple"><person-group><name name-style="western"><surname>Locket</surname><given-names>GH</given-names></name></person-group> (<year>1982</year>) <article-title>Some linyphiid spiders from western Malaysia.</article-title><source>Bulletin of the British Arachnological Society</source><volume>5</volume>(<issue>8</issue>): <fpage>361</fpage>–<lpage>384</lpage>.</mixed-citation></ref></ref-list></tp:taxon-treatment>
