# Supplementary material for: A survey of linyphiid spiders from Xishuangbanna, Yunnan Province, China (Araneae, Linyphiidae)
Source: Zookeys. 2014 Dec 4;(460):1–181. doi: 10.3897/zookeys.460.7799 (PMC4283641; doi:10.3897/zookeys.460.7799)
Supplement: XML Treatment for Tapinopa vara [file zookeys.460.7799-treatment49.xml]

<!DOCTYPE tp:taxon-treatment
  PUBLIC "-//TaxonX//DTD Taxonomic Treatment Publishing DTD v0 20100105//EN" "tax-treatment-NSO.dtd">
<tp:taxon-treatment xmlns:tp="http://www.plazi.org/taxpub"><tp:treatment-meta><kwd-group><label>Taxon classification</label><kwd><named-content content-type="kingdom">Animalia</named-content></kwd><kwd><named-content content-type="order">Araneae</named-content></kwd><kwd><named-content content-type="family">Linyphiidae</named-content></kwd></kwd-group><mixed-citation publication-type="journal"><person-group><name><surname>Zhao</surname><given-names>Qingyuan</given-names></name><name><surname>Li</surname><given-names>Shuqiang</given-names></name></person-group><article-title>A survey of linyphiid spiders from Xishuangbanna, Yunnan Province, China (<tp:taxon-name><tp:taxon-name-part taxon-name-part-type="order">Araneae</tp:taxon-name-part></tp:taxon-name>, <tp:taxon-name><tp:taxon-name-part taxon-name-part-type="family">Linyphiidae</tp:taxon-name-part></tp:taxon-name>)</article-title><source>Zookeys</source><day>4</day><month>12</month><year>2014</year><volume>2014</volume><issue>460</issue><fpage>1</fpage><lpage>181</lpage><pub-id pub-id-type="doi">10.3897/zookeys.460.7799</pub-id></mixed-citation></tp:treatment-meta><tp:nomenclature><tp:taxon-name>
                        <tp:taxon-name-part taxon-name-part-type="genus">Tapinopa</tp:taxon-name-part>
                        <tp:taxon-name-part taxon-name-part-type="species">vara</tp:taxon-name-part>
                    </tp:taxon-name><tp:taxon-authority>Locket, 1982</tp:taxon-authority><tp:nomenclature-citation-list><tp:nomenclature-citation><tp:taxon-name><tp:taxon-name-part taxon-name-part-type="genus">Tapinopa</tp:taxon-name-part> <tp:taxon-name-part taxon-name-part-type="species">vara</tp:taxon-name-part></tp:taxon-name><comment>: <xref ref-type="bibr" rid="B20">Locket 1982</xref>: 380, figs 96–105 (♂♀).</comment></tp:nomenclature-citation></tp:nomenclature-citation-list></tp:nomenclature><tp:treatment-sec sec-type="Material examined"><title>Material examined.</title><p>2♀, CHINA, Yunnan: Menglun Town: Xishuangbanna Tropical Botanical Garden, <named-content xmlns:xlink="http://www.w3.org/1999/xlink" content-type="dwc:verbatimCoordinates" xlink:type="simple">21°54.718'N, 101°16.940'E</named-content>, elevation ca 645 m, 19.–25.09. 2006, secondary tropical seasonal moist forest, hand-collecting; 1♂, <named-content xmlns:xlink="http://www.w3.org/1999/xlink" content-type="dwc:verbatimCoordinates" xlink:type="simple">21°54.813'N, 101°12.634'E</named-content>, elevation ca 876 m, 5.–12.10.2006, secondary tropical montane evergreen broad-leaved forest, hand-collecting; 3♀, <named-content xmlns:xlink="http://www.w3.org/1999/xlink" content-type="dwc:verbatimCoordinates" xlink:type="simple">21°54.772'N, 101°16.043'E</named-content>, elevation ca 556 m, 19.–25.11.2006, <italic><tp:taxon-name><tp:taxon-name-part taxon-name-part-type="genus">Paramechelia</tp:taxon-name-part> <tp:taxon-name-part taxon-name-part-type="species">baillonii</tp:taxon-name-part></tp:taxon-name></italic> plantation, hand-collecting; 3♀, <named-content xmlns:xlink="http://www.w3.org/1999/xlink" content-type="dwc:verbatimCoordinates" xlink:type="simple">21°54.772'N, 101°16.043'E</named-content>, elevation ca 556 m, 19.–25.01.2007, <italic><tp:taxon-name><tp:taxon-name-part taxon-name-part-type="genus">Paramechelia</tp:taxon-name-part> <tp:taxon-name-part taxon-name-part-type="species">baillonii</tp:taxon-name-part></tp:taxon-name></italic> plantation, hand-collecting; 1♂, <named-content xmlns:xlink="http://www.w3.org/1999/xlink" content-type="dwc:verbatimCoordinates" xlink:type="simple">21°54.813'N, 101°12.634'E</named-content>, elevation ca 876 m, 5.–12.03.2007, secondary tropical montane evergreen broad-leaved forest, hand-collecting; 1♂, <named-content xmlns:xlink="http://www.w3.org/1999/xlink" content-type="dwc:verbatimCoordinates" xlink:type="simple">21°54.463'N, 101°15.978'E</named-content>, elevation ca 569 m, 19.–26.05.2007, rubber tree plantation, hand-collecting; 1♂, <named-content xmlns:xlink="http://www.w3.org/1999/xlink" content-type="dwc:verbatimCoordinates" xlink:type="simple">21°54.684'N, 101°16.319'E</named-content>, elevation ca 585 m, 10.–20.06.2007, rubber tree plantation, hand-collecting.</p></tp:treatment-sec><tp:treatment-sec sec-type="Distribution"><title>Distribution.</title><p>China, Malaysia.</p><sec sec-type="Genus Theoa Saaristo, 1995"><title>Genus <italic><tp:taxon-name><tp:taxon-name-part taxon-name-part-type="genus">Theoa</tp:taxon-name-part></tp:taxon-name></italic> Saaristo, 1995</title><p><italic><tp:taxon-name><tp:taxon-name-part taxon-name-part-type="genus">Theoa</tp:taxon-name-part></tp:taxon-name></italic>: <xref ref-type="bibr" rid="B38">Saaristo 1995</xref>: 45. Type species <italic><tp:taxon-name><tp:taxon-name-part taxon-name-part-type="genus">Theonina</tp:taxon-name-part> <tp:taxon-name-part taxon-name-part-type="species">tricaudata</tp:taxon-name-part></tp:taxon-name></italic> Locket, 1992 from Malaysia.</p></sec></tp:treatment-sec><ref-list><ref id="B20"><mixed-citation xmlns:xlink="http://www.w3.org/1999/xlink" xlink:type="simple"><person-group><name name-style="western"><surname>Locket</surname><given-names>GH</given-names></name></person-group> (<year>1982</year>) <article-title>Some linyphiid spiders from western Malaysia.</article-title><source>Bulletin of the British Arachnological Society</source><volume>5</volume>(<issue>8</issue>): <fpage>361</fpage>–<lpage>384</lpage>.</mixed-citation></ref><ref id="B38"><mixed-citation xmlns:xlink="http://www.w3.org/1999/xlink" xlink:type="simple"><person-group><name name-style="western"><surname>Saaristo</surname><given-names>MI</given-names></name></person-group> (<year>1995</year>) <article-title>Linyphiid spiders of the granitic islands of Seychelles (<tp:taxon-name><tp:taxon-name-part taxon-name-part-type="order">Araneae</tp:taxon-name-part></tp:taxon-name>, <tp:taxon-name><tp:taxon-name-part taxon-name-part-type="family">Linyphiidae</tp:taxon-name-part></tp:taxon-name>).</article-title><source>Phelsuma</source><volume>3</volume>: <fpage>41</fpage>–<lpage>52</lpage>.</mixed-citation></ref></ref-list></tp:taxon-treatment>
