# Supplementary material for: A survey of linyphiid spiders from Xishuangbanna, Yunnan Province, China (Araneae, Linyphiidae)
Source: Zookeys. 2014 Dec 4;(460):1–181. doi: 10.3897/zookeys.460.7799 (PMC4283641; doi:10.3897/zookeys.460.7799)
Supplement: XML Treatment for Theoa bidentata [file zookeys.460.7799-treatment50.xml]

<!DOCTYPE tp:taxon-treatment
  PUBLIC "-//TaxonX//DTD Taxonomic Treatment Publishing DTD v0 20100105//EN" "tax-treatment-NSO.dtd">
<tp:taxon-treatment xmlns:tp="http://www.plazi.org/taxpub"><tp:treatment-meta><kwd-group><label>Taxon classification</label><kwd><named-content content-type="kingdom">Animalia</named-content></kwd><kwd><named-content content-type="order">Araneae</named-content></kwd><kwd><named-content content-type="family">Linyphiidae</named-content></kwd></kwd-group><mixed-citation publication-type="journal"><person-group><name><surname>Zhao</surname><given-names>Qingyuan</given-names></name><name><surname>Li</surname><given-names>Shuqiang</given-names></name></person-group><article-title>A survey of linyphiid spiders from Xishuangbanna, Yunnan Province, China (<tp:taxon-name><tp:taxon-name-part taxon-name-part-type="order">Araneae</tp:taxon-name-part></tp:taxon-name>, <tp:taxon-name><tp:taxon-name-part taxon-name-part-type="family">Linyphiidae</tp:taxon-name-part></tp:taxon-name>)</article-title><source>Zookeys</source><day>4</day><month>12</month><year>2014</year><volume>2014</volume><issue>460</issue><fpage>1</fpage><lpage>181</lpage><pub-id pub-id-type="doi">10.3897/zookeys.460.7799</pub-id></mixed-citation></tp:treatment-meta><tp:nomenclature><tp:taxon-name>
                        <tp:taxon-name-part taxon-name-part-type="genus">Theoa</tp:taxon-name-part>
                        <tp:taxon-name-part taxon-name-part-type="species">bidentata</tp:taxon-name-part>
                        <object-id xmlns:xlink="http://www.w3.org/1999/xlink" content-type="zoobank" xlink:type="simple">http://zoobank.org/8D62CE41-D45D-4B83-A9A2-C948941F3DF7</object-id>
                    </tp:taxon-name><tp:taxon-status xmlns:xlink="http://www.w3.org/1999/xlink" xlink:type="simple">sp. n.</tp:taxon-status><xref ref-type="fig" rid="F96">Figs 96</xref><xref ref-type="fig" rid="F97">, 97</xref><xref ref-type="fig" rid="F98">, 98</xref><xref ref-type="fig" rid="F99">, 99</xref></tp:nomenclature><tp:treatment-sec sec-type="Types"><title>Types.</title><p>Holotype ♂: CHINA, Yunnan: Menglun Town: Xishuangbanna Tropical Botanical Garden, <named-content xmlns:xlink="http://www.w3.org/1999/xlink" content-type="dwc:verbatimCoordinates" xlink:type="simple">21°54.463'N, 101°15.978'E</named-content>, elevation ca 569 m, 4.–11.05.2007, rubber tree plantation, hand-collecting. Paratypes 5♂, same data as holotype; 1♀, <named-content xmlns:xlink="http://www.w3.org/1999/xlink" content-type="dwc:verbatimCoordinates" xlink:type="simple">21°55.551'N, 101°16.923'E</named-content>, elevation ca 561 m, 1–9.09.2006, rubber-tea plantation, pitfall traps; 4♂, <named-content xmlns:xlink="http://www.w3.org/1999/xlink" content-type="dwc:verbatimCoordinates" xlink:type="simple">21°54.463'N, 101°15.978'E</named-content>, elevation ca 569 m, 1.01.2007, rubber tree plantation, hand-collecting; 4♂1♀, <named-content xmlns:xlink="http://www.w3.org/1999/xlink" content-type="dwc:verbatimCoordinates" xlink:type="simple">21°54.684'N, 101°16.319'E</named-content>, elevation ca 585 m, 16.–31.01.2007, rubber tree plantation, pitfall traps; 2♂, <named-content xmlns:xlink="http://www.w3.org/1999/xlink" content-type="dwc:verbatimCoordinates" xlink:type="simple">21°54.684'N, 101°16.319'E</named-content>, elevation ca 585 m, 4.–11.04.2007, rubber tree plantation, hand-collecting; 4♂, <named-content xmlns:xlink="http://www.w3.org/1999/xlink" content-type="dwc:verbatimCoordinates" xlink:type="simple">21°54.684'N, 101°16.319'E</named-content>, elevation ca 585 m, 1–15.05.2007, rubber tree plantation, pitfall traps; 3♂, <named-content xmlns:xlink="http://www.w3.org/1999/xlink" content-type="dwc:verbatimCoordinates" xlink:type="simple">21°54.684'N, 101°16.319'E</named-content>, elevation ca 585 m, 4.–11.V.2007, rubber tree plantation, hand-collecting; 3♂, <named-content xmlns:xlink="http://www.w3.org/1999/xlink" content-type="dwc:verbatimCoordinates" xlink:type="simple">21°54.684'N, 101°16.319'E</named-content>, elevation ca 585 m, 16–31.05.2007, rubber tree plantation, pitfall traps; 3♂, <named-content xmlns:xlink="http://www.w3.org/1999/xlink" content-type="dwc:verbatimCoordinates" xlink:type="simple">21°54.772'N, 101°16.043'E</named-content>, elevation ca 556 m, 19.–26.05.2007, <italic><tp:taxon-name><tp:taxon-name-part taxon-name-part-type="genus">Paramichelia</tp:taxon-name-part> <tp:taxon-name-part taxon-name-part-type="species">baillonii</tp:taxon-name-part></tp:taxon-name></italic> plantation, hand-collecting; 1♀, <named-content xmlns:xlink="http://www.w3.org/1999/xlink" content-type="dwc:verbatimCoordinates" xlink:type="simple">21°54.772'N, 101°16.034'E</named-content>, elevation ca 556 m, 1.–15.06.2007, <italic><tp:taxon-name><tp:taxon-name-part taxon-name-part-type="genus">Paramechelia</tp:taxon-name-part> <tp:taxon-name-part taxon-name-part-type="species">baillonii</tp:taxon-name-part></tp:taxon-name></italic> plantation, trunk traps; 1♂, <named-content xmlns:xlink="http://www.w3.org/1999/xlink" content-type="dwc:verbatimCoordinates" xlink:type="simple">21°57.445'N, 101°12.997'E</named-content>, elevation ca 774 m, 10.–20.06.2007, primary tropical seasonal rain forest, hand-collecting.</p><!--PageBreak--></tp:treatment-sec><tp:treatment-sec sec-type="Etymology"><title>Etymology.</title><p>This name is combined by ‘bi’, and ‘dentatus’, meaning ‘with two teeth’, which refers to the two projections on the lateral margin of the prolateral cymbial outgrowth; adjective.</p></tp:treatment-sec><tp:treatment-sec sec-type="Diagnosis"><title>Diagnosis.</title><p>This species is distinguished as a member of <italic><tp:taxon-name><tp:taxon-name-part taxon-name-part-type="genus">Theoa</tp:taxon-name-part></tp:taxon-name></italic> by the extension at the dorso-mesal side of cymbium, and the sickle-shaped embolus with Fickert’s gland about half way along (<xref ref-type="bibr" rid="B20">Locket 1982</xref>: fig. 87). The large spermathecae on each side of the epigyne also resembles those in <italic><tp:taxon-name><tp:taxon-name-part taxon-name-part-type="genus">Theoa</tp:taxon-name-part> <tp:taxon-name-part taxon-name-part-type="species">tricaudata</tp:taxon-name-part></tp:taxon-name></italic> (<xref ref-type="bibr" rid="B20">Locket 1982</xref>: fig. 89). It differs from the type species in the following aspects: the apex of cymbial outgrowth in <italic><tp:taxon-name><tp:taxon-name-part taxon-name-part-type="genus">Theoa</tp:taxon-name-part> <tp:taxon-name-part taxon-name-part-type="species">bidentata</tp:taxon-name-part></tp:taxon-name></italic> sp. n. is bifid (Fig. <xref ref-type="fig" rid="F96">96A</xref>), not trifid as in <italic><tp:taxon-name><tp:taxon-name-part taxon-name-part-type="genus">Theoa</tp:taxon-name-part> <tp:taxon-name-part taxon-name-part-type="species">tricaudata</tp:taxon-name-part></tp:taxon-name></italic> (<xref ref-type="bibr" rid="B20">Locket 1982</xref>: fig. 86); the pit hook in <italic><tp:taxon-name><tp:taxon-name-part taxon-name-part-type="genus">Theoa</tp:taxon-name-part> <tp:taxon-name-part taxon-name-part-type="species">bidentata</tp:taxon-name-part></tp:taxon-name></italic> is not a discrete structure and is pointed, which differs from the bifid one in <italic><tp:taxon-name><tp:taxon-name-part taxon-name-part-type="genus">Theoa</tp:taxon-name-part> <tp:taxon-name-part taxon-name-part-type="species">tricaudata</tp:taxon-name-part></tp:taxon-name></italic>; the terminal apophyses in the two species are of different shapes (<xref ref-type="bibr" rid="B20">Locket 1982</xref>: fig. 84; Fig. <xref ref-type="fig" rid="F96">96B</xref>); the spermathecae are more distantly spaced in <italic><tp:taxon-name><tp:taxon-name-part taxon-name-part-type="genus">Theoa</tp:taxon-name-part> <tp:taxon-name-part taxon-name-part-type="species">bidentata</tp:taxon-name-part></tp:taxon-name></italic> (Fig. <xref ref-type="fig" rid="F98">98A</xref>). The two species also differ in spination: 1-0-0-0 or 1-1-1-0 in the generotype and 2-2-2-2 in the new taxon.</p></tp:treatment-sec><tp:treatment-sec sec-type="Description"><title>Description.</title><p>Male (holotype). Total length: 1.10. Carapace 0.60 long, 0.50 wide, unmodified, dark orange. Sternum 0.35 long, 0.34 wide. Clypeus 0.16 high. Chelicerae promargin with 5 teeth, retromargin with 4 teeth. Eye sizes and interdistances: AME 0.03, ALE 0.06, PME 0.07, PLE 0.06, AME-AME/AME 0.01, PME-PME/PME 0.40, AME-ALE/ALE 0.67, PME-PLE/PLE 0.43, coxae IV separated by 1.33 times their width. Length of legs: I 2.51 (0.66, 0.16, 0.70, 0.55, 0.44), II 2.32 (0.63, 0.16, 0.61, 0.53, 0.39), III 1.78 (0.48, 0.16, 0.42, 0.39, 0.33), IV 2.33 (0.64, 0.16, 0.63, 0.52, 0.38). Leg formula: I-IV-II-III. TmI 0.45. Tibial spine formula 2-2-2-2. Palp: tibia small, with one retrolateral trichobothrium; paracymbium ‘F’-shaped, two branches, both tapered at tip (Figs <xref ref-type="fig" rid="F96">96B</xref>, <xref ref-type="fig" rid="F99">99B</xref>); cymbium with a dorsal knob (Figs <xref ref-type="fig" rid="F96">96A</xref>, <xref ref-type="fig" rid="F99">99B</xref>); prolateral side of cymbium well-developed, almost fully covering the tegulum and suprategulum (Fig. <xref ref-type="fig" rid="F96">96A</xref>); cymbial outgrowth with two teeth-like processes at the lateral margin (Fig. <xref ref-type="fig" rid="F96">96A</xref>); pit hook bifid at tip (Fig. <xref ref-type="fig" rid="F96">96B</xref>); terminal apophysis in ill-defined shape, broad at ventral view (Fig. <xref ref-type="fig" rid="F96">96B</xref>); median membrane with a blunt apex, slightly bending forward; embolus sickle-shaped, inwardly curved, with a small, pointed embolus proper (Figs <xref ref-type="fig" rid="F96">96C</xref>, <xref ref-type="fig" rid="F99">99A</xref>); thumb of embolus small, located below embolus proper (Fig. <xref ref-type="fig" rid="F96">96C</xref>); Fickert’s gland present in radix (Figs <xref ref-type="fig" rid="F96">96C</xref>, <xref ref-type="fig" rid="F99">99A</xref>).</p><p>Female (one of paratypes). Total length: 1.24. Carapace 0.55 long, 0.43 wide, brownish orange. Sternum 0.30 long, 0.34 wide. Clypeus 0.11 high. Chelicerae promargin with 3 teeth, retromargin with 4 teeth. Eye sizes and interdistances: AME 0.03, ALE 0.06, PME 0.06, PLE 0.06, AME-AME/AME 0.33, PME-PME/PME 0.50, AME-ALE/ALE 0.33, PME-PLE/PLE 0.50, coxae IV separated by their width. Length of legs: I 2.37 (0.61, 017, 0.65, 0.50, 0.44), II 2.33 (0.59, 0.19, 0.58, 0.46, 0.41), III 1.76 (0.48, 0.15, 0.41, 0.38, 0.34), IV 2.24 (0.60, 0.16, 0.60, 0.48, 0.40). Leg formula: I-II-IV-III. TmI 0.24. Spine formula as in male. Abdomen greenish grey on dorsum, dark grey on venter. Epigyne: a wide and short ventral fig; scape long, ribbon-like, with copulatory openings at its broad end, <!--PageBreak-->(Fig. <xref ref-type="fig" rid="F98">98B–D</xref>); spermathecae small, separated by about four times their diameter (Fig. <xref ref-type="fig" rid="F98">98B</xref>).</p></tp:treatment-sec><tp:treatment-sec sec-type="Distribution"><title>Distribution.</title><p>Known only from type localities.</p></tp:treatment-sec><tp:treatment-sec><!--Section generated to contain objects referenced in tp:taxon-treatment.--><fig id="F96" position="float" orientation="portrait"><label>Figure 96.</label><caption><p><italic><tp:taxon-name><tp:taxon-name-part taxon-name-part-type="genus">Theoa</tp:taxon-name-part> <tp:taxon-name-part taxon-name-part-type="species">bidentata</tp:taxon-name-part></tp:taxon-name></italic> sp. n., male holotype. <bold>A</bold> Palp, prolateral view <bold>B</bold> Palp, retrolateral view <bold>C</bold> Embolus, retrolateral view <bold>D</bold> Embolus, prolateral view. Scale bars: <bold>B</bold> as <bold>A</bold>, <bold>C</bold> as <bold>D.</bold></p></caption><graphic xmlns:xlink="http://www.w3.org/1999/xlink" xlink:href="zookeys-460-001-g096.jpg" position="float" orientation="portrait" xlink:type="simple" id="oo_35124.jpg"/></fig><fig id="F97" position="float" orientation="portrait"><label>Figure 97.</label><caption><p><italic><tp:taxon-name><tp:taxon-name-part taxon-name-part-type="genus">Theoa</tp:taxon-name-part> <tp:taxon-name-part taxon-name-part-type="species">bidentata</tp:taxon-name-part></tp:taxon-name></italic> sp. n., male holotype. <bold>A</bold> Palp, ventral view <bold>B</bold> Palp, dorsal view <bold>C</bold> Habitus, dorsal view <bold>D</bold> Habitus, ventral view <bold>E</bold> Habitus, lateral view. Scale bars: <bold>A</bold> as <bold>B</bold>, <bold>C</bold> and <bold>E</bold> as <bold>D.</bold></p></caption><graphic xmlns:xlink="http://www.w3.org/1999/xlink" xlink:href="zookeys-460-001-g097.jpg" position="float" orientation="portrait" xlink:type="simple" id="oo_35125.jpg"/></fig><fig id="F98" position="float" orientation="portrait"><label>Figure 98.</label><caption><p><italic><tp:taxon-name><tp:taxon-name-part taxon-name-part-type="genus">Theoa</tp:taxon-name-part> <tp:taxon-name-part taxon-name-part-type="species">bidentata</tp:taxon-name-part></tp:taxon-name></italic> sp. n., female paratype. <bold>A</bold> Epigyne, ventral view <bold>B</bold> Epigyne, dorsal view <bold>C</bold> Vulva, dorsal view <bold>D</bold> Epigyne, lateral view <bold>E</bold> Habitus, dorsal view <bold>F</bold> Habitus ventral view <bold>G</bold> Habitus lateral view. Scale bars: <bold>C</bold> and <bold>D</bold> as <bold>B</bold>, <bold>E</bold> and <bold>F</bold> as <bold>G.</bold></p></caption><graphic xmlns:xlink="http://www.w3.org/1999/xlink" xlink:href="zookeys-460-001-g098.jpg" position="float" orientation="portrait" xlink:type="simple" id="oo_35126.jpg"/></fig><fig id="F99" position="float" orientation="portrait"><label>Figure 99.</label><caption><p><italic><tp:taxon-name><tp:taxon-name-part taxon-name-part-type="genus">Theoa</tp:taxon-name-part> <tp:taxon-name-part taxon-name-part-type="species">bidentata</tp:taxon-name-part></tp:taxon-name></italic> sp. n., male holotype (<bold>A</bold>–<bold>B</bold>) and female paratype (<bold>C</bold>–<bold>D</bold>). <bold>A</bold> Embolus, retrolateral view <bold>B</bold> Palp, retrolateral view <bold>C</bold> Epigyne, ventral view <bold>D</bold> Vulva, dorsal view. Scale bars: <bold>C</bold> as <bold>D.</bold></p></caption><graphic xmlns:xlink="http://www.w3.org/1999/xlink" xlink:href="zookeys-460-001-g099.jpg" position="float" orientation="portrait" xlink:type="simple" id="oo_35127.jpg"/></fig></tp:treatment-sec><ref-list><ref id="B20"><mixed-citation xmlns:xlink="http://www.w3.org/1999/xlink" xlink:type="simple"><person-group><name name-style="western"><surname>Locket</surname><given-names>GH</given-names></name></person-group> (<year>1982</year>) <article-title>Some linyphiid spiders from western Malaysia.</article-title><source>Bulletin of the British Arachnological Society</source><volume>5</volume>(<issue>8</issue>): <fpage>361</fpage>–<lpage>384</lpage>.</mixed-citation></ref></ref-list></tp:taxon-treatment>
