# Supplementary material for: A survey of linyphiid spiders from Xishuangbanna, Yunnan Province, China (Araneae, Linyphiidae)
Source: Zookeys. 2014 Dec 4;(460):1–181. doi: 10.3897/zookeys.460.7799 (PMC4283641; doi:10.3897/zookeys.460.7799)
Supplement: XML Treatment for Theoa vesica [file zookeys.460.7799-treatment51.xml]

<!DOCTYPE tp:taxon-treatment
  PUBLIC "-//TaxonX//DTD Taxonomic Treatment Publishing DTD v0 20100105//EN" "tax-treatment-NSO.dtd">
<tp:taxon-treatment xmlns:tp="http://www.plazi.org/taxpub"><tp:treatment-meta><kwd-group><label>Taxon classification</label><kwd><named-content content-type="kingdom">Animalia</named-content></kwd><kwd><named-content content-type="order">Araneae</named-content></kwd><kwd><named-content content-type="family">Linyphiidae</named-content></kwd></kwd-group><mixed-citation publication-type="journal"><person-group><name><surname>Zhao</surname><given-names>Qingyuan</given-names></name><name><surname>Li</surname><given-names>Shuqiang</given-names></name></person-group><article-title>A survey of linyphiid spiders from Xishuangbanna, Yunnan Province, China (<tp:taxon-name><tp:taxon-name-part taxon-name-part-type="order">Araneae</tp:taxon-name-part></tp:taxon-name>, <tp:taxon-name><tp:taxon-name-part taxon-name-part-type="family">Linyphiidae</tp:taxon-name-part></tp:taxon-name>)</article-title><source>Zookeys</source><day>4</day><month>12</month><year>2014</year><volume>2014</volume><issue>460</issue><fpage>1</fpage><lpage>181</lpage><pub-id pub-id-type="doi">10.3897/zookeys.460.7799</pub-id></mixed-citation></tp:treatment-meta><tp:nomenclature><tp:taxon-name>
                        <tp:taxon-name-part taxon-name-part-type="genus">Theoa</tp:taxon-name-part>
                        <tp:taxon-name-part taxon-name-part-type="species">vesica</tp:taxon-name-part>
                        <object-id xmlns:xlink="http://www.w3.org/1999/xlink" content-type="zoobank" xlink:type="simple">http://zoobank.org/B79071B3-3859-412C-859D-137D368DBE0E</object-id>
                    </tp:taxon-name><tp:taxon-status xmlns:xlink="http://www.w3.org/1999/xlink" xlink:type="simple">sp. n.</tp:taxon-status><xref ref-type="fig" rid="F100">Figs 100</xref><xref ref-type="fig" rid="F101">, 101</xref><xref ref-type="fig" rid="F102">, 102</xref><xref ref-type="fig" rid="F103">, 103</xref><!--PageBreak--></tp:nomenclature><tp:treatment-sec sec-type="Types"><title>Types.</title><p>Holotype: ♂: CHINA, Yunnan: Menglun Town: Xishuangbanna Nature Reserve, <named-content xmlns:xlink="http://www.w3.org/1999/xlink" content-type="dwc:verbatimCoordinates" xlink:type="simple">21°57.010'N, 101°12.058'E</named-content>, elevation ca 814 m, 18.08.2011, valley rain forest, fogging. Paratypes 1♀, Xishuangbanna Tropical Botanical Garden, <named-content xmlns:xlink="http://www.w3.org/1999/xlink" content-type="dwc:verbatimCoordinates" xlink:type="simple">21°55.035'N, 101°16.500'E</named-content>, elevation ca 558 m, 1.–15.07.2007, primary tropical seasonal rain forest, trunk traps; 1♀, <named-content xmlns:xlink="http://www.w3.org/1999/xlink" content-type="dwc:verbatimCoordinates" xlink:type="simple">21°54.813'N, 101°12.634'E</named-content>, elevation ca 876 m, 4.–11.04.2007, secondary tropical montane evergreen broad-leaved forest, trunk traps.</p></tp:treatment-sec><tp:treatment-sec sec-type="Etymology"><title>Etymology.</title><p>The name is derived from the Latin word ‘vesica’, which means ‘bladder, purse’, referring to the pouch-shaped structure in the vulva; noun in apposition.</p></tp:treatment-sec><tp:treatment-sec sec-type="Diagnosis"><title>Diagnosis.</title><p>The male is recognized by the huge cymbial outgrowth (Fig. <xref ref-type="fig" rid="F100">100B</xref>), and the cresent-shaped embolus with large Fickert’s gland about half way along (Fig. <xref ref-type="fig" rid="F100">100C</xref>). The female has unusually small spermathecae situated laterally (Fig. <xref ref-type="fig" rid="F102">102C</xref>). It also differs from other congeners by having TmIV.</p></tp:treatment-sec><tp:treatment-sec sec-type="Description"><title>Description.</title><p>Male (holotype). Total length: 1.78. Carapace 0.90 long, 0.73 wide, unmodified, brownish red. Sternum 0.45 long, 0.50 wide. Clypeus 0.22 high. Chelicerae promargin with 2 teeth, retromargin with 3 teeth. Eye sizes and interdistances: AME 0.06, ALE 0.06, PME 0.06, PLE 0.06, AME-AME/AME 0.01, PME-PME/PME 0.83, AME-ALE/ALE 0.76, PME-PLE/PLE 1.33, coxae IV separated by their width. Length of legs: I 3.90 (0.94, 0.25, 1.06, 0.98, 0.67), II 3.76 (1.00, 0.22, 1.00, 0.94, 0.60), III 2.98 (0.84, 0.23, 0.72, 0.72, 0.47), IV 3.49 (1.00, 0.24, 0.94, 0.93, 0.38). Leg formula: I-IV-II-III. TmI 0.26, TmIV 0.18. Tibial spine formula: 2-2-2-2. Abdomen dark green. Palp: tibia slightly elongated; paracymbium ‘C’-shaped, with a prominent distal end (Figs <xref ref-type="fig" rid="F100">100B</xref>, <xref ref-type="fig" rid="F101">101B</xref>); cymbium with a prominent process, extending proximally then turning dorsally (Fig. <xref ref-type="fig" rid="F100">100A</xref>); embolus sickle-shaped, with a small, pointed embolus proper (Fig. <xref ref-type="fig" rid="F100">100C</xref>); thumb of embolus with indented fringe (Fig. <xref ref-type="fig" rid="F100">100D</xref>); Fickert’s gland very large (Fig. <xref ref-type="fig" rid="F100">100C</xref>).</p><p>Female (one of paratypes). Total length: 1.88. Carapace 0.85 long, 0.68 wide, brownish yellow. Sternum 0.47 long, 0.48 wide. Clypeus 0.16 high. Chelicerae promargin with 3 teeth, retromargin with 5 teeth. Eye sizes and interdistances: AME 0.06, ALE 0.06, PME 0.06, PLE 0.07, AME-AME/AME 0.17, PME-PME/PME 0.83, AME-ALE/ALE 0.67, PME-PLE/PLE 0.86, coxae IV separated by their width. Length of legs: I 4.24 (1.09, 0.25, 1.16, 1.10, 0.64), II 3.80 (1.00, 0.25, 1.00, 0.94, 0.61), III 3.12 (0.80, 0.23, 0.81, 0.78, 0.50), IV 3.84 (1.09, 0.22, 0.98, 1.00, 0.55). Leg formula: I-IV-II-III. TmI 0.24, TmIV 0.14. Spine formula like in male. Abdomen pale. Epigyne: ventral fig bulgy (Figs <xref ref-type="fig" rid="F102">102A</xref>, <xref ref-type="fig" rid="F103">103A</xref>); scape short and broad (Fig. <xref ref-type="fig" rid="F102">102B</xref>); copulatory ducts long, following a complicated route (Fig. <xref ref-type="fig" rid="F102">102C</xref>); spermathecae small, held by a shield-like structure at each side of the epigyne (Figs <xref ref-type="fig" rid="F102">102C</xref>, <xref ref-type="fig" rid="F103">103B</xref>).</p></tp:treatment-sec><tp:treatment-sec sec-type="Distribution"><title>Distribution.</title><p>Known only from type localities.</p></tp:treatment-sec><tp:treatment-sec><!--Section generated to contain objects referenced in tp:taxon-treatment.--><fig id="F100" position="float" orientation="portrait"><label>Figure 100.</label><caption><p><italic><tp:taxon-name><tp:taxon-name-part taxon-name-part-type="genus">Theoa</tp:taxon-name-part> <tp:taxon-name-part taxon-name-part-type="species">vesica</tp:taxon-name-part></tp:taxon-name></italic> sp. n., male holotype. <bold>A</bold> Palp, prolateral view <bold>B</bold> Palp, retrolateral view <bold>C</bold> Embolus, retrolateral view <bold>D</bold> Embolus, prolateral view. Scale bars: <bold>B</bold> as <bold>A</bold>, <bold>D</bold> as <bold>C.</bold></p></caption><graphic xmlns:xlink="http://www.w3.org/1999/xlink" xlink:href="zookeys-460-001-g100.jpg" position="float" orientation="portrait" xlink:type="simple" id="oo_35128.jpg"/></fig><fig id="F101" position="float" orientation="portrait"><label>Figure 101.</label><caption><p><italic><tp:taxon-name><tp:taxon-name-part taxon-name-part-type="genus">Theoa</tp:taxon-name-part> <tp:taxon-name-part taxon-name-part-type="species">vesica</tp:taxon-name-part></tp:taxon-name></italic> sp. n., male holotype. <bold>A</bold> Palp, ventral view <bold>B</bold> Palp, dorsal view <bold>C</bold> Habitus, dorsal view <bold>D</bold> Habitus, ventral view <bold>E</bold> Habitus, lateral view. Scale bars: <bold>B</bold> as <bold>A</bold>, <bold>C</bold> and <bold>D</bold> as <bold>E.</bold></p></caption><graphic xmlns:xlink="http://www.w3.org/1999/xlink" xlink:href="zookeys-460-001-g101.jpg" position="float" orientation="portrait" xlink:type="simple" id="oo_35129.jpg"/></fig><fig id="F102" position="float" orientation="portrait"><label>Figure 102.</label><caption><p><italic><tp:taxon-name><tp:taxon-name-part taxon-name-part-type="genus">Theoa</tp:taxon-name-part> <tp:taxon-name-part taxon-name-part-type="species">vesica</tp:taxon-name-part></tp:taxon-name></italic> sp. n., female paratype. <bold>A</bold> Epigyne, ventral view <bold>B</bold> Epigyne, dorsal view <bold>C</bold> Vulva, dorsal view <bold>D</bold> Habitus, dorsal view <bold>E</bold> Habitus, ventral view <bold>F</bold> Habitus lateral view. Scale bars: <bold>B</bold> as <bold>C</bold>, <bold>D</bold> and <bold>E</bold> as <bold>F.</bold></p></caption><graphic xmlns:xlink="http://www.w3.org/1999/xlink" xlink:href="zookeys-460-001-g102.jpg" position="float" orientation="portrait" xlink:type="simple" id="oo_35130.jpg"/></fig><fig id="F103" position="float" orientation="portrait"><label>Figure 103.</label><caption><p><italic><tp:taxon-name><tp:taxon-name-part taxon-name-part-type="genus">Theoa</tp:taxon-name-part> <tp:taxon-name-part taxon-name-part-type="species">vesica</tp:taxon-name-part></tp:taxon-name></italic> sp. n., female paratype. <bold>A</bold> Epigyne, ventral view <bold>B</bold> Vulva, dorsal view.</p></caption><graphic xmlns:xlink="http://www.w3.org/1999/xlink" xlink:href="zookeys-460-001-g103.jpg" position="float" orientation="portrait" xlink:type="simple" id="oo_35131.jpg"/></fig></tp:treatment-sec></tp:taxon-treatment>
