# Supplementary material for: A survey of linyphiid spiders from Xishuangbanna, Yunnan Province, China (Araneae, Linyphiidae)
Source: Zookeys. 2014 Dec 4;(460):1–181. doi: 10.3897/zookeys.460.7799 (PMC4283641; doi:10.3897/zookeys.460.7799)
Supplement: XML Treatment for Vittatus [file zookeys.460.7799-treatment52.xml]

<!DOCTYPE tp:taxon-treatment
  PUBLIC "-//TaxonX//DTD Taxonomic Treatment Publishing DTD v0 20100105//EN" "tax-treatment-NSO.dtd">
<tp:taxon-treatment xmlns:tp="http://www.plazi.org/taxpub"><tp:treatment-meta><kwd-group><label>Taxon classification</label><kwd><named-content content-type="kingdom">Animalia</named-content></kwd><kwd><named-content content-type="order">Araneae</named-content></kwd><kwd><named-content content-type="family">Linyphiidae</named-content></kwd></kwd-group><mixed-citation publication-type="journal"><person-group><name><surname>Zhao</surname><given-names>Qingyuan</given-names></name><name><surname>Li</surname><given-names>Shuqiang</given-names></name></person-group><article-title>A survey of linyphiid spiders from Xishuangbanna, Yunnan Province, China (<tp:taxon-name><tp:taxon-name-part taxon-name-part-type="order">Araneae</tp:taxon-name-part></tp:taxon-name>, <tp:taxon-name><tp:taxon-name-part taxon-name-part-type="family">Linyphiidae</tp:taxon-name-part></tp:taxon-name>)</article-title><source>Zookeys</source><day>4</day><month>12</month><year>2014</year><volume>2014</volume><issue>460</issue><fpage>1</fpage><lpage>181</lpage><pub-id pub-id-type="doi">10.3897/zookeys.460.7799</pub-id></mixed-citation></tp:treatment-meta><tp:nomenclature><label>Genus</label><tp:taxon-name>
                        <tp:taxon-name-part taxon-name-part-type="genus">Vittatus</tp:taxon-name-part>
                        <object-id xmlns:xlink="http://www.w3.org/1999/xlink" content-type="zoobank" xlink:type="simple">http://zoobank.org/88D61CBA-E709-4B44-B0B0-301A32924495</object-id>
                    </tp:taxon-name><tp:taxon-status xmlns:xlink="http://www.w3.org/1999/xlink" xlink:type="simple">gen. n.</tp:taxon-status></tp:nomenclature><tp:treatment-sec sec-type="Type species"><title>Type species.</title><p><italic><tp:taxon-name><tp:taxon-name-part taxon-name-part-type="genus">Vittatus</tp:taxon-name-part> <tp:taxon-name-part taxon-name-part-type="species">fencha</tp:taxon-name-part></tp:taxon-name></italic> sp. n.</p></tp:treatment-sec><tp:treatment-sec sec-type="Etymology"><title>Etymology.</title><p>The generic name is an arbitrary combination of letters. Gender is masculine.</p></tp:treatment-sec><tp:treatment-sec sec-type="Diagnosis"><title>Diagnosis.</title><p>It is easily distinguished from other erigonine genera by its ribbon-like convector, its droplet-shaped cymbium and its prominent anterior radical apophysis (Figs <xref ref-type="fig" rid="F108">108A</xref>, <xref ref-type="fig" rid="F111">111B</xref>). The epigyne in this genus has a wide atrium and a scapoid.</p></tp:treatment-sec><tp:treatment-sec sec-type="Description"><title>Description.</title><p>Small sized <tp:taxon-name><tp:taxon-name-part taxon-name-part-type="subfamily">Erigoninae</tp:taxon-name-part></tp:taxon-name>. Carapace brown, modified in male (with small hump around PME and short sulci). Chelicerae with 5 promarginal and 4 retromarginal teeth in male, and with 5 promarginal and 5 retromarginal teeth in female. Chaetotaxy: tibial spine formula: 2-2-1-1. TmI ca 0.61, TmIV ca 0.61.</p><p>Male palp: tibia with trichobothria (prolateral and dorsal) and 2 apophyses: prolateral apophyses tongue-shaped, located near tibial base; dorsal apophysis, with a cup-like stem, and a petal-like extension around the upper-rim of the stem, bending downward (Figs <xref ref-type="fig" rid="F108">108B</xref>, <xref ref-type="fig" rid="F111">111B</xref>), Cymbium droplet-shaped (subtriangular) with elongate tip. Paracymbium ‘C’-shaped, broad at base (Fig. <xref ref-type="fig" rid="F108">108B</xref>). Tegulum small, with protegulum protruding ventrally (Fig. <xref ref-type="fig" rid="F108">108B</xref>). Anterior radical process bifurcate, with sharp tips (Fig. <xref ref-type="fig" rid="F111">111B</xref>); convector ribbon-like, with a tapering tip (Figs <xref ref-type="fig" rid="F108">108B</xref>, <xref ref-type="fig" rid="F111">111A</xref>); embolus long and sinuous, with a small thumb near embolus tip (Fig. <xref ref-type="fig" rid="F108">108C–D</xref>).</p><p>Epigyne: ventral fig mesally concave, with a scapoid (Fig. <xref ref-type="fig" rid="F110">110A</xref>); copulatory ducts simple (Fig. <xref ref-type="fig" rid="F110">110C</xref>); spermathecae dewdrop-shaped (Fig. <xref ref-type="fig" rid="F110">110C</xref>).</p></tp:treatment-sec><tp:treatment-sec sec-type="Species composition"><title>Species composition.</title><p><italic><tp:taxon-name><tp:taxon-name-part taxon-name-part-type="genus">Vittatus</tp:taxon-name-part> <tp:taxon-name-part taxon-name-part-type="species">bian</tp:taxon-name-part></tp:taxon-name></italic> sp. n, the type species <italic><tp:taxon-name><tp:taxon-name-part taxon-name-part-type="genus">Vittatus</tp:taxon-name-part> <tp:taxon-name-part taxon-name-part-type="species">fencha</tp:taxon-name-part></tp:taxon-name></italic> sp. n, <italic><tp:taxon-name><tp:taxon-name-part taxon-name-part-type="genus">Vittatus</tp:taxon-name-part> <tp:taxon-name-part taxon-name-part-type="species">latus</tp:taxon-name-part></tp:taxon-name></italic> sp. n, and <italic><tp:taxon-name><tp:taxon-name-part taxon-name-part-type="genus">Vittatus</tp:taxon-name-part> <tp:taxon-name-part taxon-name-part-type="species">pan</tp:taxon-name-part></tp:taxon-name></italic> sp. n.</p></tp:treatment-sec><tp:treatment-sec sec-type="Distribution"><title>Distribution.</title><p>China.</p></tp:treatment-sec><tp:treatment-sec><!--Section generated to contain objects referenced in tp:taxon-treatment.--><fig id="F108" position="float" orientation="portrait"><label>Figure 108.</label><caption><p><italic><tp:taxon-name><tp:taxon-name-part taxon-name-part-type="genus">Vittatus</tp:taxon-name-part> <tp:taxon-name-part taxon-name-part-type="species">fencha</tp:taxon-name-part></tp:taxon-name></italic> sp. n., male holotype. <bold>A</bold> Palp, prolateral view <bold>B</bold> Palp, retrolateral view <bold>C</bold> Embolic division, retrolateral view <bold>D</bold> Embolic division, prolateral view. Scale bars: <bold>B</bold> as <bold>A</bold>, <bold>C</bold> as <bold>D.</bold></p></caption><graphic xmlns:xlink="http://www.w3.org/1999/xlink" xlink:href="zookeys-460-001-g108.jpg" position="float" orientation="portrait" xlink:type="simple" id="oo_35136.jpg"/></fig><fig id="F111" position="float" orientation="portrait"><label>Figure 111.</label><caption><p><italic><tp:taxon-name><tp:taxon-name-part taxon-name-part-type="genus">Vittatus</tp:taxon-name-part> <tp:taxon-name-part taxon-name-part-type="species">fencha</tp:taxon-name-part></tp:taxon-name></italic> sp. n., male holotype (<bold>A</bold>–<bold>B</bold>) and female paratype (<bold>C</bold>–<bold>D</bold>). <bold>A</bold> Palp, prolateral view <bold>B</bold> Palp, retrolateral view <bold>C</bold> Epigyne, ventral view <bold>D</bold> Vulva, dorsal view. Scale bar: <bold>D</bold> as <bold>C.</bold></p></caption><graphic xmlns:xlink="http://www.w3.org/1999/xlink" xlink:href="zookeys-460-001-g111.jpg" position="float" orientation="portrait" xlink:type="simple" id="oo_35139.jpg"/></fig><fig id="F110" position="float" orientation="portrait"><label>Figure 110.</label><caption><p><italic><tp:taxon-name><tp:taxon-name-part taxon-name-part-type="genus">Vittatus</tp:taxon-name-part> <tp:taxon-name-part taxon-name-part-type="species">fencha</tp:taxon-name-part></tp:taxon-name></italic> sp. n., female paratype. <bold>A</bold> Epigyne, ventral view <bold>B</bold> Epigyne, dorsal view <bold>C</bold> Vulva, dorsal view <bold>D</bold> Habitus, dorsal view <bold>E</bold> Habitus, ventral view <bold>F</bold> Habitus lateral view. Scale bars: <bold>C</bold> as <bold>B</bold>, <bold>D</bold> and <bold>E</bold> as <bold>F.</bold></p></caption><graphic xmlns:xlink="http://www.w3.org/1999/xlink" xlink:href="zookeys-460-001-g110.jpg" position="float" orientation="portrait" xlink:type="simple" id="oo_35138.jpg"/></fig></tp:treatment-sec></tp:taxon-treatment>
