# Supplementary material for: A survey of linyphiid spiders from Xishuangbanna, Yunnan Province, China (Araneae, Linyphiidae)
Source: Zookeys. 2014 Dec 4;(460):1–181. doi: 10.3897/zookeys.460.7799 (PMC4283641; doi:10.3897/zookeys.460.7799)
Supplement: XML Treatment for Vittatus bian [file zookeys.460.7799-treatment53.xml]

<!DOCTYPE tp:taxon-treatment
  PUBLIC "-//TaxonX//DTD Taxonomic Treatment Publishing DTD v0 20100105//EN" "tax-treatment-NSO.dtd">
<tp:taxon-treatment xmlns:tp="http://www.plazi.org/taxpub"><tp:treatment-meta><kwd-group><label>Taxon classification</label><kwd><named-content content-type="kingdom">Animalia</named-content></kwd><kwd><named-content content-type="order">Araneae</named-content></kwd><kwd><named-content content-type="family">Linyphiidae</named-content></kwd></kwd-group><mixed-citation publication-type="journal"><person-group><name><surname>Zhao</surname><given-names>Qingyuan</given-names></name><name><surname>Li</surname><given-names>Shuqiang</given-names></name></person-group><article-title>A survey of linyphiid spiders from Xishuangbanna, Yunnan Province, China (<tp:taxon-name><tp:taxon-name-part taxon-name-part-type="order">Araneae</tp:taxon-name-part></tp:taxon-name>, <tp:taxon-name><tp:taxon-name-part taxon-name-part-type="family">Linyphiidae</tp:taxon-name-part></tp:taxon-name>)</article-title><source>Zookeys</source><day>4</day><month>12</month><year>2014</year><volume>2014</volume><issue>460</issue><fpage>1</fpage><lpage>181</lpage><pub-id pub-id-type="doi">10.3897/zookeys.460.7799</pub-id></mixed-citation></tp:treatment-meta><tp:nomenclature><tp:taxon-name>
                        <tp:taxon-name-part taxon-name-part-type="genus">Vittatus</tp:taxon-name-part>
                        <tp:taxon-name-part taxon-name-part-type="species">bian</tp:taxon-name-part>
                        <object-id xmlns:xlink="http://www.w3.org/1999/xlink" content-type="zoobank" xlink:type="simple">http://zoobank.org/FECD546B-BC6E-4232-8A30-5FC923805982</object-id>
                    </tp:taxon-name><tp:taxon-status xmlns:xlink="http://www.w3.org/1999/xlink" xlink:type="simple">sp. n.</tp:taxon-status><xref ref-type="fig" rid="F104">Figs 104</xref><xref ref-type="fig" rid="F105">, 105</xref><xref ref-type="fig" rid="F106">, 106</xref><xref ref-type="fig" rid="F107">, 107</xref></tp:nomenclature><tp:treatment-sec sec-type="Types"><title>Types.</title><p>Holotype ♂: CHINA, Yunnan: Menglun Town: Xishuangbanna Tropical Botanical Garden, <named-content xmlns:xlink="http://www.w3.org/1999/xlink" content-type="dwc:verbatimCoordinates" xlink:type="simple">21°57.809'N, 101°12.173'E</named-content>, elevation ca 888 m, 4.08.2007, secondary tropical montane evergreen broad-leaved forest, fogging. Paratypes 3♀, <named-content xmlns:xlink="http://www.w3.org/1999/xlink" content-type="dwc:verbatimCoordinates" xlink:type="simple">21°54.767'N, 101°11.431'E</named-content>, elevation ca 880 m, 6.08.2007, secondary tropical montane evergreen <!--PageBreak-->broad-leaved forest, fogging; 1♀, <named-content xmlns:xlink="http://www.w3.org/1999/xlink" content-type="dwc:verbatimCoordinates" xlink:type="simple">21°54.646'N, 101°16.257'E</named-content>, elevation ca 572 m, 16.07.2007, rubber tree plantation, fogging.</p></tp:treatment-sec><tp:treatment-sec sec-type="Etymology"><title>Etymology.</title><p>This specific name is taken from the Chinese Pinyin ‘biān’, meaning ‘whip’, referring to the long, whip-like embolus; noun in apposition.</p></tp:treatment-sec><tp:treatment-sec sec-type="Diagnosis"><title>Diagnosis.</title><p>This species is similar to <italic><tp:taxon-name><tp:taxon-name-part taxon-name-part-type="genus">Vittatus</tp:taxon-name-part> <tp:taxon-name-part taxon-name-part-type="species">pan</tp:taxon-name-part></tp:taxon-name></italic> sp. n. in the whip-like embolus and its turning direction (Fig. <xref ref-type="fig" rid="F104">104B</xref>), but differs by its dark coloration (light in <italic><tp:taxon-name><tp:taxon-name-part taxon-name-part-type="genus">Vittatus</tp:taxon-name-part> <tp:taxon-name-part taxon-name-part-type="species">pan</tp:taxon-name-part></tp:taxon-name></italic> sp. n.) (Fig. <xref ref-type="fig" rid="F105">105C</xref>), lack of ventral tibial apophysis, straight dorsal tibial apophysis (Fig. <xref ref-type="fig" rid="F105">105A</xref>) and scape with terminal transversal arms (Fig. <xref ref-type="fig" rid="F106">106A</xref>).</p></tp:treatment-sec><tp:treatment-sec sec-type="Description"><title>Description.</title><p>Male (holotype). Total length: 1.40. Carapace 0.60 long, 0.50 wide, brown, with two rows of long setae between AME and PME. Sternum 0.36 long, 0.34 wide. Clypeus 0.11 high. Eye sizes and interdistances: AME 0.04, ALE 0.06, PME 0.05, PLE 0.05, AME-AME/AME 0.75, PME-PME/PME 0.80, AME-ALE/ALE 0.67, PME-PLE/PLE 1.60, coxae IV separated by 1.60 times their width. Length of legs: I 2.45 (0.64, 0.19, 0.69, 0.56, 0.37), II 2.34 (0.61, 0.16, 0.63, 0.57, 0.37), III 1.55 (0.47, 0.16, 0.31, 0.31, 0.30), IV 2.38 (0.63, 0.18, 0.61, 0.61, 0.35). Leg formula: I-IV-II-III. TmI 0.53, TmIV 0.52. Abdomen greenish brown. Palp: tibia with one dorsal apophysis subdivided on the top (Fig. <xref ref-type="fig" rid="F105">105A</xref>). Cymbium droplet-shaped (Fig. <xref ref-type="fig" rid="F105">105A</xref>); paracymbium ‘C’-shaped, with a leaf-like apex (Fig. <xref ref-type="fig" rid="F104">104B</xref>). Bulb with a flattened subtegulum and a slightly protruding tegulum (Fig. <xref ref-type="fig" rid="F104">104A</xref>). Embolus long, whip-like; convector long, ribbon-like (Fig. <xref ref-type="fig" rid="F104">104B</xref>). Embolus and convector of equal length. Radical apophysis straight, bifurcate (Fig. <xref ref-type="fig" rid="F104">104B</xref>).</p><p>Female (one of paratypes). Total length: 1.53. Carapace 0.51 long, 0.52 wide, dark brown, with black pattern. Sternum 0.38 long, 0.36 wide. Clypeus 0.09 high. Chelicerae promargin with 4 teeth, retromargin with 4 teeth. Eye sizes and interdistances: AME 0.04, ALE 0.06, PME 0.04, PLE 0.04, AME-AME/AME 1.00, PME-PME/PME 0.75, AME-ALE/ALE 0.67, PME-PLE/PLE 1.25, coxae IV separated by 1.33 times their width. Length of legs: I 2.27 (0.59, 0.17, 0.61, 0.54, 0.36), II 2.24 (0.61, 0.20, 0.58, 0.50, 0.35), III 1.82 (0.50, 0.15, 0.44, 0.44, 0.29), IV 2.25 (0.62, 0.18, 0.58, 0.55, 0.32). Leg formula: I-IV-II-III. TmI 0.56, TmIV 0.54. Abdomen dark brown. Epigyne: a ventral fig semi-rounded, mesally concave, with a membraneous scapoid, equipped by membraneous arm at each side of the tip (Fig. <xref ref-type="fig" rid="F106">106A</xref>); dorsal fig wide, with blunt posterior rim; spermathecae somewhat oval (Fig. <xref ref-type="fig" rid="F106">106C</xref>).</p></tp:treatment-sec><tp:treatment-sec sec-type="Distribution"><title>Distribution.</title><p>Known only from type localities.</p></tp:treatment-sec><tp:treatment-sec><!--Section generated to contain objects referenced in tp:taxon-treatment.--><fig id="F104" position="float" orientation="portrait"><label>Figure 104.</label><caption><p><italic><tp:taxon-name><tp:taxon-name-part taxon-name-part-type="genus">Vittatus</tp:taxon-name-part> <tp:taxon-name-part taxon-name-part-type="species">bian</tp:taxon-name-part></tp:taxon-name></italic> sp. n., male holotype. <bold>A</bold> Right palp, prolateral view <bold>B</bold> Right palp, retrolateral view <bold>C</bold> Embolic division of the right palp, prolateral view <bold>D</bold> Embolic division of the right Palp, retrolateral view. Scale bars: <bold>A</bold> as <bold>B</bold>, <bold>D</bold> as <bold>C.</bold></p></caption><graphic xmlns:xlink="http://www.w3.org/1999/xlink" xlink:href="zookeys-460-001-g104.jpg" position="float" orientation="portrait" xlink:type="simple" id="oo_35132.jpg"/></fig><fig id="F105" position="float" orientation="portrait"><label>Figure 105.</label><caption><p><italic><tp:taxon-name><tp:taxon-name-part taxon-name-part-type="genus">Vittatus</tp:taxon-name-part> <tp:taxon-name-part taxon-name-part-type="species">bian</tp:taxon-name-part></tp:taxon-name></italic> sp. n., male holotype. <bold>A</bold> Right palp, dorsal view <bold>B</bold> Right palp, ventral view <bold>C</bold> Habitus, dorsal view <bold>D</bold> Habitus, ventral view <bold>E</bold> Habitus, lateral view. Scale bars: <bold>A</bold> as <bold>B</bold>, <bold>C</bold> and <bold>D</bold> as <bold>E.</bold></p></caption><graphic xmlns:xlink="http://www.w3.org/1999/xlink" xlink:href="zookeys-460-001-g105.jpg" position="float" orientation="portrait" xlink:type="simple" id="oo_35133.jpg"/></fig><fig id="F106" position="float" orientation="portrait"><label>Figure 106.</label><caption><p><italic><tp:taxon-name><tp:taxon-name-part taxon-name-part-type="genus">Vittatus</tp:taxon-name-part> <tp:taxon-name-part taxon-name-part-type="species">bian</tp:taxon-name-part></tp:taxon-name></italic> sp. n., female paratype. <bold>A</bold> Epigyne, ventral view <bold>B</bold> Epigyne, dorsal view <bold>C</bold> Vulva, dorsal view <bold>D</bold> Habitus, dorsal view <bold>E</bold> Habitus, ventral view <bold>F</bold> Habitus lateral view. Scale bar: <bold>D</bold> and <bold>E</bold> as <bold>F.</bold></p></caption><graphic xmlns:xlink="http://www.w3.org/1999/xlink" xlink:href="zookeys-460-001-g106.jpg" position="float" orientation="portrait" xlink:type="simple" id="oo_35134.jpg"/></fig><fig id="F107" position="float" orientation="portrait"><label>Figure 107.</label><caption><p><italic><tp:taxon-name><tp:taxon-name-part taxon-name-part-type="genus">Vittatus</tp:taxon-name-part> <tp:taxon-name-part taxon-name-part-type="species">bian</tp:taxon-name-part></tp:taxon-name></italic> sp. n., male holotype (<bold>A</bold>–<bold>B</bold>) and female paratype (<bold>C</bold>–<bold>D</bold>). <bold>A</bold> Right palp, prolateral view <bold>B</bold> Right palp, retrolateral view <bold>C</bold> Epigyne, ventral view <bold>D</bold> Vulva, dorsal view. Scale bars: <bold>B</bold> as <bold>A</bold>, <bold>C</bold> as <bold>D.</bold></p></caption><graphic xmlns:xlink="http://www.w3.org/1999/xlink" xlink:href="zookeys-460-001-g107.jpg" position="float" orientation="portrait" xlink:type="simple" id="oo_35135.jpg"/></fig></tp:treatment-sec></tp:taxon-treatment>
