# Supplementary material for: A survey of linyphiid spiders from Xishuangbanna, Yunnan Province, China (Araneae, Linyphiidae)
Source: Zookeys. 2014 Dec 4;(460):1–181. doi: 10.3897/zookeys.460.7799 (PMC4283641; doi:10.3897/zookeys.460.7799)
Supplement: XML Treatment for Vittatus fencha [file zookeys.460.7799-treatment54.xml]

<!DOCTYPE tp:taxon-treatment
  PUBLIC "-//TaxonX//DTD Taxonomic Treatment Publishing DTD v0 20100105//EN" "tax-treatment-NSO.dtd">
<tp:taxon-treatment xmlns:tp="http://www.plazi.org/taxpub"><tp:treatment-meta><kwd-group><label>Taxon classification</label><kwd><named-content content-type="kingdom">Animalia</named-content></kwd><kwd><named-content content-type="order">Araneae</named-content></kwd><kwd><named-content content-type="family">Linyphiidae</named-content></kwd></kwd-group><mixed-citation publication-type="journal"><person-group><name><surname>Zhao</surname><given-names>Qingyuan</given-names></name><name><surname>Li</surname><given-names>Shuqiang</given-names></name></person-group><article-title>A survey of linyphiid spiders from Xishuangbanna, Yunnan Province, China (<tp:taxon-name><tp:taxon-name-part taxon-name-part-type="order">Araneae</tp:taxon-name-part></tp:taxon-name>, <tp:taxon-name><tp:taxon-name-part taxon-name-part-type="family">Linyphiidae</tp:taxon-name-part></tp:taxon-name>)</article-title><source>Zookeys</source><day>4</day><month>12</month><year>2014</year><volume>2014</volume><issue>460</issue><fpage>1</fpage><lpage>181</lpage><pub-id pub-id-type="doi">10.3897/zookeys.460.7799</pub-id></mixed-citation></tp:treatment-meta><tp:nomenclature><tp:taxon-name>
                        <tp:taxon-name-part taxon-name-part-type="genus">Vittatus</tp:taxon-name-part>
                        <tp:taxon-name-part taxon-name-part-type="species">fencha</tp:taxon-name-part>
                        <object-id xmlns:xlink="http://www.w3.org/1999/xlink" content-type="zoobank" xlink:type="simple">http://zoobank.org/5C6D0C4F-5B1E-460A-BD7D-6754010DC295</object-id>
                    </tp:taxon-name><tp:taxon-status xmlns:xlink="http://www.w3.org/1999/xlink" xlink:type="simple">sp. n.</tp:taxon-status><xref ref-type="fig" rid="F108">Figs 108</xref><xref ref-type="fig" rid="F109">, 109</xref><xref ref-type="fig" rid="F110">, 110</xref><xref ref-type="fig" rid="F111">, 111</xref><!--PageBreak--></tp:nomenclature><tp:treatment-sec sec-type="Types"><title>Types.</title><p>Holotype ♂: CHINA, Yunnan: Menglun Town: Xishuangbanna Nature Reserve, <named-content xmlns:xlink="http://www.w3.org/1999/xlink" content-type="dwc:verbatimCoordinates" xlink:type="simple">21°57.445'N, 101°12.997'E</named-content>, elevation ca 744 m, 30.07.2007, primary tropical seasonal rain forest, fogging. Paratypes 9♂9♀, same data as holotype; 3♂4♀, <named-content xmlns:xlink="http://www.w3.org/1999/xlink" content-type="dwc:verbatimCoordinates" xlink:type="simple">21°57.669'N, 101°11.893'E</named-content>, elevation ca 790 m, 7.08.2007, primary tropical seasonal rain forest, fogging; 14♂43♀, <named-content xmlns:xlink="http://www.w3.org/1999/xlink" content-type="dwc:verbatimCoordinates" xlink:type="simple">21°54.725'N, 101°13.261'E</named-content>, elevation ca 734 m, 8.08.2007, primary tropical seasonal rain forest, fogging.</p></tp:treatment-sec><tp:treatment-sec sec-type="Etymology"><title>Etymology.</title><p>The name for this species is derived from the Chinese Pinyin ‘fēn chà’, which means ‘forked’, in reference to the fork-shaped anterior radical apophysis in male; term in apposition.</p></tp:treatment-sec><tp:treatment-sec sec-type="Diagnosis"><title>Diagnosis.</title><p>It differs from other congeners by the stem-cup-shaped dorsal tibial apophysis (Fig. <xref ref-type="fig" rid="F108">108B</xref>) and the ribbon-like embolus with a small outgrowth near tip in palp (Fig. <xref ref-type="fig" rid="F109">109B</xref>); female resembles <italic><tp:taxon-name><tp:taxon-name-part taxon-name-part-type="genus">Vittatus</tp:taxon-name-part> <tp:taxon-name-part taxon-name-part-type="species">bian</tp:taxon-name-part></tp:taxon-name></italic> sp. n. in the closely positioned spermathecae (Figs <xref ref-type="fig" rid="F106">106C</xref>, <xref ref-type="fig" rid="F110">110C</xref>), but differs in the short and unmodified scapoid (Fig. <xref ref-type="fig" rid="F110">110A</xref>).</p></tp:treatment-sec><tp:treatment-sec sec-type="Description"><title>Description.</title><p>Male (holotype). Total length: 1.80. Carapace 0.60 long, 0.53 wide, ocular area mildly lifted with short setae, brown. Sternum 0.39 long, 0.39 wide. Clypeus 0.13 high. Eye sizes and interdistances: AME 0.05, ALE 0.07, PME 0.06, PLE 0.06, AME-AME/AME 0.50, PME-PME/PME 1.67, AME-ALE/ALE 0.71, PME-PLE/PLE 0.67, coxae IV separated by 1.50 times their width. Length of legs: I 2.87 (0.75, 0.22, 0.78, 0.70, 0.42), II 2.80 (0.76, 0.20, 0.70, 0.66, 0.48), III 2.17 (0.63, 0.18, 0.50, 0.50, 0.36), IV 2.58 (0.63, 0.16, 0.70, 0.70, 0.39). Leg formula: I-II-IV-III. TmI 0.61, TmIV 0.61. Abdomen brown. Palp: see description of the genus.</p><p>Female (one of paratypes). Total length: 1.85. Carapace 0.65 long, 0.56 wide, unmodified, same as male in coloration. Sternum 0.41 long, 0.44 wide. Clypeus 0.13 high. Eye sizes and interdistances: AME 0.04, ALE 0.05, PME 0.04, PLE 0.05, AME-AME/AME 0.8, PME-PME/PME 1.5, AME-ALE/ALE 0.9, PME-PLE/PLE 1.1, coxae IV separated by 1.58 times their width. Length of legs: I 2.59 (0.75, 0.19, 0.64, 0.63, 0.38), II 2.49 (0.69, 0.20, 0.60, 0.60, 0.40), III 2.09 (0.63, 0.16, 0.45, 0.50, 0.35), IV 2.50 (0.70, 0.20, 0.60, 0.60, 0.40). Leg formula: I-IV-II-III. TmI 0.60, TmIV 0.63. Abdomen brown. Epigyne: see description of the genus.</p></tp:treatment-sec><tp:treatment-sec sec-type="Distribution"><title>Distribution.</title><p>Known only from type localities.</p></tp:treatment-sec><tp:treatment-sec><!--Section generated to contain objects referenced in tp:taxon-treatment.--><fig id="F108" position="float" orientation="portrait"><label>Figure 108.</label><caption><p><italic><tp:taxon-name><tp:taxon-name-part taxon-name-part-type="genus">Vittatus</tp:taxon-name-part> <tp:taxon-name-part taxon-name-part-type="species">fencha</tp:taxon-name-part></tp:taxon-name></italic> sp. n., male holotype. <bold>A</bold> Palp, prolateral view <bold>B</bold> Palp, retrolateral view <bold>C</bold> Embolic division, retrolateral view <bold>D</bold> Embolic division, prolateral view. Scale bars: <bold>B</bold> as <bold>A</bold>, <bold>C</bold> as <bold>D.</bold></p></caption><graphic xmlns:xlink="http://www.w3.org/1999/xlink" xlink:href="zookeys-460-001-g108.jpg" position="float" orientation="portrait" xlink:type="simple" id="oo_35136.jpg"/></fig><fig id="F109" position="float" orientation="portrait"><label>Figure 109.</label><caption><p><italic><tp:taxon-name><tp:taxon-name-part taxon-name-part-type="genus">Vittatus</tp:taxon-name-part> <tp:taxon-name-part taxon-name-part-type="species">fencha</tp:taxon-name-part></tp:taxon-name></italic> sp. n., male holotype. <bold>A</bold> Palp, dorsal view <bold>B</bold> Palp, ventral view <bold>C</bold> Habitus, dorsal view <bold>D</bold> Habitus, ventral view <bold>E</bold> Habitus, lateral view. Scale bars: <bold>B</bold> as <bold>A</bold>, <bold>C</bold> and <bold>D</bold> as <bold>E.</bold></p></caption><graphic xmlns:xlink="http://www.w3.org/1999/xlink" xlink:href="zookeys-460-001-g109.jpg" position="float" orientation="portrait" xlink:type="simple" id="oo_35137.jpg"/></fig><fig id="F110" position="float" orientation="portrait"><label>Figure 110.</label><caption><p><italic><tp:taxon-name><tp:taxon-name-part taxon-name-part-type="genus">Vittatus</tp:taxon-name-part> <tp:taxon-name-part taxon-name-part-type="species">fencha</tp:taxon-name-part></tp:taxon-name></italic> sp. n., female paratype. <bold>A</bold> Epigyne, ventral view <bold>B</bold> Epigyne, dorsal view <bold>C</bold> Vulva, dorsal view <bold>D</bold> Habitus, dorsal view <bold>E</bold> Habitus, ventral view <bold>F</bold> Habitus lateral view. Scale bars: <bold>C</bold> as <bold>B</bold>, <bold>D</bold> and <bold>E</bold> as <bold>F.</bold></p></caption><graphic xmlns:xlink="http://www.w3.org/1999/xlink" xlink:href="zookeys-460-001-g110.jpg" position="float" orientation="portrait" xlink:type="simple" id="oo_35138.jpg"/></fig><fig id="F111" position="float" orientation="portrait"><label>Figure 111.</label><caption><p><italic><tp:taxon-name><tp:taxon-name-part taxon-name-part-type="genus">Vittatus</tp:taxon-name-part> <tp:taxon-name-part taxon-name-part-type="species">fencha</tp:taxon-name-part></tp:taxon-name></italic> sp. n., male holotype (<bold>A</bold>–<bold>B</bold>) and female paratype (<bold>C</bold>–<bold>D</bold>). <bold>A</bold> Palp, prolateral view <bold>B</bold> Palp, retrolateral view <bold>C</bold> Epigyne, ventral view <bold>D</bold> Vulva, dorsal view. Scale bar: <bold>D</bold> as <bold>C.</bold></p></caption><graphic xmlns:xlink="http://www.w3.org/1999/xlink" xlink:href="zookeys-460-001-g111.jpg" position="float" orientation="portrait" xlink:type="simple" id="oo_35139.jpg"/></fig><fig id="F106" position="float" orientation="portrait"><label>Figure 106.</label><caption><p><italic><tp:taxon-name><tp:taxon-name-part taxon-name-part-type="genus">Vittatus</tp:taxon-name-part> <tp:taxon-name-part taxon-name-part-type="species">bian</tp:taxon-name-part></tp:taxon-name></italic> sp. n., female paratype. <bold>A</bold> Epigyne, ventral view <bold>B</bold> Epigyne, dorsal view <bold>C</bold> Vulva, dorsal view <bold>D</bold> Habitus, dorsal view <bold>E</bold> Habitus, ventral view <bold>F</bold> Habitus lateral view. Scale bar: <bold>D</bold> and <bold>E</bold> as <bold>F.</bold></p></caption><graphic xmlns:xlink="http://www.w3.org/1999/xlink" xlink:href="zookeys-460-001-g106.jpg" position="float" orientation="portrait" xlink:type="simple" id="oo_35134.jpg"/></fig></tp:treatment-sec></tp:taxon-treatment>
