# Supplementary material for: A survey of linyphiid spiders from Xishuangbanna, Yunnan Province, China (Araneae, Linyphiidae)
Source: Zookeys. 2014 Dec 4;(460):1–181. doi: 10.3897/zookeys.460.7799 (PMC4283641; doi:10.3897/zookeys.460.7799)
Supplement: XML Treatment for Vittatus latus [file zookeys.460.7799-treatment55.xml]

<!DOCTYPE tp:taxon-treatment
  PUBLIC "-//TaxonX//DTD Taxonomic Treatment Publishing DTD v0 20100105//EN" "tax-treatment-NSO.dtd">
<tp:taxon-treatment xmlns:tp="http://www.plazi.org/taxpub"><tp:treatment-meta><kwd-group><label>Taxon classification</label><kwd><named-content content-type="kingdom">Animalia</named-content></kwd><kwd><named-content content-type="order">Araneae</named-content></kwd><kwd><named-content content-type="family">Linyphiidae</named-content></kwd></kwd-group><mixed-citation publication-type="journal"><person-group><name><surname>Zhao</surname><given-names>Qingyuan</given-names></name><name><surname>Li</surname><given-names>Shuqiang</given-names></name></person-group><article-title>A survey of linyphiid spiders from Xishuangbanna, Yunnan Province, China (<tp:taxon-name><tp:taxon-name-part taxon-name-part-type="order">Araneae</tp:taxon-name-part></tp:taxon-name>, <tp:taxon-name><tp:taxon-name-part taxon-name-part-type="family">Linyphiidae</tp:taxon-name-part></tp:taxon-name>)</article-title><source>Zookeys</source><day>4</day><month>12</month><year>2014</year><volume>2014</volume><issue>460</issue><fpage>1</fpage><lpage>181</lpage><pub-id pub-id-type="doi">10.3897/zookeys.460.7799</pub-id></mixed-citation></tp:treatment-meta><tp:nomenclature><tp:taxon-name>
                        <tp:taxon-name-part taxon-name-part-type="genus">Vittatus</tp:taxon-name-part>
                        <tp:taxon-name-part taxon-name-part-type="species">latus</tp:taxon-name-part>
                        <object-id xmlns:xlink="http://www.w3.org/1999/xlink" content-type="zoobank" xlink:type="simple">http://zoobank.org/4B60B5E6-1F30-43E0-BEBA-13D3F61C97C2</object-id>
                    </tp:taxon-name><tp:taxon-status xmlns:xlink="http://www.w3.org/1999/xlink" xlink:type="simple">sp. n.</tp:taxon-status><xref ref-type="fig" rid="F112">Figs 112</xref><xref ref-type="fig" rid="F113">, 113</xref><xref ref-type="fig" rid="F114">, 114</xref><xref ref-type="fig" rid="F115">, 115</xref></tp:nomenclature><tp:treatment-sec sec-type="Types"><title>Types.</title><p>Holotype ♂: CHINA, Yunnan: Menglun Town: Xishuangbanna Nature Reserve, <named-content xmlns:xlink="http://www.w3.org/1999/xlink" content-type="dwc:verbatimCoordinates" xlink:type="simple">21°57.809'N, 101°12.173'E</named-content>, elevation ca 888 m, 4.08.2007, secondary tropical montane evergreen broad-leaved forest, fogging. Paratypes 12♀, same data as holotype; 3♀, <named-content xmlns:xlink="http://www.w3.org/1999/xlink" content-type="dwc:verbatimCoordinates" xlink:type="simple">21°57.784'N, 101°11.947'E</named-content>, elevation ca 895 m, 6.08.2007, secondary tropical montane evergreen broad-leaved forest, fogging; 3♀, <named-content xmlns:xlink="http://www.w3.org/1999/xlink" content-type="dwc:verbatimCoordinates" xlink:type="simple">21°54.767'N, 101°11.431'E</named-content>, elevation ca 880 m, 6.08.2007, secondary tropical montane evergreen broad-leaved forest, fogging.</p></tp:treatment-sec><tp:treatment-sec sec-type="Etymology"><title>Etymology.</title><p>This specific name is taken from the Latin word ‘latus’, meaning ‘broad’, in reference to the wide base of the embolus; adjective.</p></tp:treatment-sec><tp:treatment-sec sec-type="Diagnosis"><title>Diagnosis.</title><p>This species greatly resembles <!--PageBreak--><italic><tp:taxon-name><tp:taxon-name-part taxon-name-part-type="genus">Vittatus</tp:taxon-name-part> <tp:taxon-name-part taxon-name-part-type="species">fencha</tp:taxon-name-part></tp:taxon-name></italic> sp. n., but differs in the following aspects: the anterior radical process in <italic><tp:taxon-name><tp:taxon-name-part taxon-name-part-type="genus">Vittatus</tp:taxon-name-part> <tp:taxon-name-part taxon-name-part-type="species">latus</tp:taxon-name-part></tp:taxon-name></italic> sp. n. is larger and has a hooked tip (Fig. <xref ref-type="fig" rid="F112">112A</xref>); the embolus is wider at the base, without thumb near tip (Fig. <xref ref-type="fig" rid="F112">112B</xref>); the scapoid of <italic><tp:taxon-name><tp:taxon-name-part taxon-name-part-type="genus">Vittatus</tp:taxon-name-part> <tp:taxon-name-part taxon-name-part-type="species">latus</tp:taxon-name-part></tp:taxon-name></italic> sp. n. is much longer and the spermathecae are distantly separated (Fig. <xref ref-type="fig" rid="F114">114A, C</xref>). Palpal patella is modified with a hump in <italic><tp:taxon-name><tp:taxon-name-part taxon-name-part-type="genus">Vittatus</tp:taxon-name-part> <tp:taxon-name-part taxon-name-part-type="species">latus</tp:taxon-name-part></tp:taxon-name></italic> sp. n.</p></tp:treatment-sec><tp:treatment-sec sec-type="Description"><title>Description.</title><p>Male (holotype). Total length: 1.75. Carapace 0.75 long, 0.68 wide, unmodified, orange. Abdomen pale, with greenish grey spinnerets. Sternum 0.38 long, 0.44 wide. Clypeus 0.18 high. Chelicerae promargin with 5 teeth, retromargin with 3 teeth. Eye sizes and interdistances: AME 0.04, ALE 0.05, PME 0.03, PLE 0.04, AME-AME/AME 0.75, PME-PME/PME 1.67, AME-ALE/ALE 1.80, PME-PLE/PLE 2.50, coxae IV separated by 1.73 of their diameters. Length of legs: I 3.03 (0.80, 0.23, 0.81, 0.75, 0.44), II 2.90 (0.80, 0.22, 0.78, 0.70, 0.40), III 2.38 (0.64, 0.20, 0.56, 0.60, 0.38), IV 2.89 (0.80, 0.20, 0.75, 0.75, 0.39). Leg formula: I-II-IV-III. TmI 0.67, TmIV 0.63. Palp: tibial prolateral apophysis modified, a tube-like process stretching from the distal margin of tibia, slightly curved (Fig. <xref ref-type="fig" rid="F112">112B</xref>), developed into a broader, hollow structure, with sulci along the bottom (Fig. <xref ref-type="fig" rid="F112">112A</xref>); a belt of conspicuous papillae stretching from the inner surface of the sulci to the bifid apex (Fig. <xref ref-type="fig" rid="F112">112A</xref>); cymbium lunar-shaped (Figs <xref ref-type="fig" rid="F112">112B</xref>, <xref ref-type="fig" rid="F115">115B</xref>); paracymbium ‘J’-shaped, narrow (Fig. <xref ref-type="fig" rid="F112">112A</xref>); distal suprategular apophysis triangular, slightly hooked at tip (Fig. <xref ref-type="fig" rid="F112">112B</xref>); embolus long and wide, accompanied by convector, following the same route (Figs <xref ref-type="fig" rid="F112">112A–B</xref>, <xref ref-type="fig" rid="F115">115A–B</xref>).</p><p>Female (one of paratypes). Total length: 1.88. Carapace 0.80 long, 0.63 wide, unmodified, orange. Abdomen pale, with greenish-grey spinnerets and dark patches around them. Sternum 0.47 long, 0.47 wide. Clypeus 0.15 high. Chelicerae promargin and retromargin with 5 teeth. Eye sizes and interdistances: AME 0.04, ALE 0.06, PME 0.06, PLE 0.05, AME-AME/AME 0.75, PME-PME/PME 0.60, AME-ALE/ALE 0.50, PME-PLE/PLE 0.67, Coxae IV separated by 1.54 times their width. Lengths of legs: I 2.94 (0.75, 0.25, 0.81, 0.69, 0.44), II 2.82 (0.75, 0.23, 0.70, 0.70, 0.44), III 2.36 (0.63, 0.23, 0.55, 0.56, 0.39), IV 2.96 (0.80, 0.20, 0.74, 0.74, 0.48). Leg formula: IV-I -II-III. TmI 0.69, TmIV 0.68. Patellar spine formula: 2-2-2-2. Epigyne: scapoid ribbon-like, with a slightly concave tip (Fig. <xref ref-type="fig" rid="F114">114A</xref>); dorsal fig with an opening at the posterior rim (Fig. <xref ref-type="fig" rid="F114">114A–C</xref>); copulatory ducts follow a path from the middle to each side, then up to the spermathecae (Fig. <xref ref-type="fig" rid="F114">114D</xref>); spermathecae elliptical (Fig. <xref ref-type="fig" rid="F114">114A</xref>).</p></tp:treatment-sec><tp:treatment-sec sec-type="Distribution"><title>Distribution.</title><p>Known only from type localities.</p></tp:treatment-sec><tp:treatment-sec><!--Section generated to contain objects referenced in tp:taxon-treatment.--><fig id="F112" position="float" orientation="portrait"><label>Figure 112.</label><caption><p><italic><tp:taxon-name><tp:taxon-name-part taxon-name-part-type="genus">Vittatus</tp:taxon-name-part> <tp:taxon-name-part taxon-name-part-type="species">latus</tp:taxon-name-part></tp:taxon-name></italic> sp. n., male holotype. <bold>A</bold> Right palp, prolateral view <bold>B</bold> Right palp, retrolateral view <bold>C</bold> Embolic division of the right palp, prolateral view <bold>D</bold> Embolic division of the right palp, retrolateral view. Scale bar: <bold>D</bold> as <bold>C.</bold></p></caption><graphic xmlns:xlink="http://www.w3.org/1999/xlink" xlink:href="zookeys-460-001-g112.jpg" position="float" orientation="portrait" xlink:type="simple" id="oo_35140.jpg"/></fig><fig id="F113" position="float" orientation="portrait"><label>Figure 113.</label><caption><p><italic><tp:taxon-name><tp:taxon-name-part taxon-name-part-type="genus">Vittatus</tp:taxon-name-part> <tp:taxon-name-part taxon-name-part-type="species">latus</tp:taxon-name-part></tp:taxon-name></italic> sp. n., male holotype. <bold>A</bold> Right palp, dorsal view <bold>B</bold> Right palp, ventral view <bold>C</bold> Habitus, dorsal view <bold>D</bold> Habitus, ventral view <bold>E</bold> Habitus, lateral view. Scale bar: <bold>C</bold> and <bold>D</bold> as <bold>E.</bold></p></caption><graphic xmlns:xlink="http://www.w3.org/1999/xlink" xlink:href="zookeys-460-001-g113.jpg" position="float" orientation="portrait" xlink:type="simple" id="oo_35141.jpg"/></fig><fig id="F114" position="float" orientation="portrait"><label>Figure 114.</label><caption><p><italic><tp:taxon-name><tp:taxon-name-part taxon-name-part-type="genus">Vittatus</tp:taxon-name-part> <tp:taxon-name-part taxon-name-part-type="species">latus</tp:taxon-name-part></tp:taxon-name></italic> sp. n., female paratype. <bold>A</bold> Epigyne, ventral view <bold>B</bold> Epigyne, dorsal view <bold>C</bold> Vulva, dorsal view <bold>D</bold> Habitus, dorsal view <bold>E</bold> Habitus, ventral view <bold>F</bold> Habitus lateral view. Scale bars: <bold>C</bold> as <bold>B</bold>, <bold>D</bold> and <bold>E</bold> as <bold>F.</bold></p></caption><graphic xmlns:xlink="http://www.w3.org/1999/xlink" xlink:href="zookeys-460-001-g114.jpg" position="float" orientation="portrait" xlink:type="simple" id="oo_35142.jpg"/></fig><fig id="F115" position="float" orientation="portrait"><label>Figure 115.</label><caption><p><italic><tp:taxon-name><tp:taxon-name-part taxon-name-part-type="genus">Vittatus</tp:taxon-name-part> <tp:taxon-name-part taxon-name-part-type="species">latus</tp:taxon-name-part></tp:taxon-name></italic> sp. n., male holotype (<bold>A</bold>–<bold>B</bold>) and female paratype (<bold>C</bold>–<bold>D</bold>). <bold>A</bold> Right palp, prolateral view <bold>B</bold> Right palp, retrolateral view <bold>C</bold> Epigyne, ventral view <bold>D</bold> Vulva, dorsal view. Scale bar: <bold>A</bold> as <bold>B.</bold></p></caption><graphic xmlns:xlink="http://www.w3.org/1999/xlink" xlink:href="zookeys-460-001-g115.jpg" position="float" orientation="portrait" xlink:type="simple" id="oo_35143.jpg"/></fig></tp:treatment-sec></tp:taxon-treatment>
