# Supplementary material for: A survey of linyphiid spiders from Xishuangbanna, Yunnan Province, China (Araneae, Linyphiidae)
Source: Zookeys. 2014 Dec 4;(460):1–181. doi: 10.3897/zookeys.460.7799 (PMC4283641; doi:10.3897/zookeys.460.7799)
Supplement: XML Treatment for Vittatus pan [file zookeys.460.7799-treatment56.xml]

<!DOCTYPE tp:taxon-treatment
  PUBLIC "-//TaxonX//DTD Taxonomic Treatment Publishing DTD v0 20100105//EN" "tax-treatment-NSO.dtd">
<tp:taxon-treatment xmlns:tp="http://www.plazi.org/taxpub"><tp:treatment-meta><kwd-group><label>Taxon classification</label><kwd><named-content content-type="kingdom">Animalia</named-content></kwd><kwd><named-content content-type="order">Araneae</named-content></kwd><kwd><named-content content-type="family">Linyphiidae</named-content></kwd></kwd-group><mixed-citation publication-type="journal"><person-group><name><surname>Zhao</surname><given-names>Qingyuan</given-names></name><name><surname>Li</surname><given-names>Shuqiang</given-names></name></person-group><article-title>A survey of linyphiid spiders from Xishuangbanna, Yunnan Province, China (<tp:taxon-name><tp:taxon-name-part taxon-name-part-type="order">Araneae</tp:taxon-name-part></tp:taxon-name>, <tp:taxon-name><tp:taxon-name-part taxon-name-part-type="family">Linyphiidae</tp:taxon-name-part></tp:taxon-name>)</article-title><source>Zookeys</source><day>4</day><month>12</month><year>2014</year><volume>2014</volume><issue>460</issue><fpage>1</fpage><lpage>181</lpage><pub-id pub-id-type="doi">10.3897/zookeys.460.7799</pub-id></mixed-citation></tp:treatment-meta><tp:nomenclature><tp:taxon-name>
                        <tp:taxon-name-part taxon-name-part-type="genus">Vittatus</tp:taxon-name-part>
                        <tp:taxon-name-part taxon-name-part-type="species">pan</tp:taxon-name-part>
                        <object-id xmlns:xlink="http://www.w3.org/1999/xlink" content-type="zoobank" xlink:type="simple">http://zoobank.org/74E52D87-E9E5-466C-A54B-18F9127707A8</object-id>
                    </tp:taxon-name><tp:taxon-status xmlns:xlink="http://www.w3.org/1999/xlink" xlink:type="simple">sp. n.</tp:taxon-status><xref ref-type="fig" rid="F116">Figs 116</xref><xref ref-type="fig" rid="F117">, 117</xref><xref ref-type="fig" rid="F118">, 118</xref><xref ref-type="fig" rid="F119">, 119</xref><!--PageBreak--></tp:nomenclature><tp:treatment-sec sec-type="Types"><title>Types.</title><p>Holotype ♂: CHINA, Yunnan: Menglun Town: Xishuangbanna Tropical Botanical Garden, <named-content xmlns:xlink="http://www.w3.org/1999/xlink" content-type="dwc:verbatimCoordinates" xlink:type="simple">21°54.772'N, 101°16.043'E</named-content>, elevation ca 556 m, 18.07.2007, <italic><tp:taxon-name><tp:taxon-name-part taxon-name-part-type="genus">Paramichelia</tp:taxon-name-part> <tp:taxon-name-part taxon-name-part-type="species">baillonii</tp:taxon-name-part></tp:taxon-name></italic> plantation, fogging. Paratypes 2♀, <named-content xmlns:xlink="http://www.w3.org/1999/xlink" content-type="dwc:verbatimCoordinates" xlink:type="simple">21°55.035'N, 101°16.500'E</named-content>, elevation ca 558 m, 22.07.2007, primary tropical seasonal forest, fogging; 5♂1♀, <named-content xmlns:xlink="http://www.w3.org/1999/xlink" content-type="dwc:verbatimCoordinates" xlink:type="simple">21°57.809'N, 101°12.173'E</named-content>, elevation ca 888 m, 4.08.2007, secondary tropical montane evergreen broad-leaved forest, fogging.</p><!--PageBreak--></tp:treatment-sec><tp:treatment-sec sec-type="Etymology"><title>Etymology.</title><p>This name is derived from the Chinese Pinyin ‘pán’ meaning ‘fig’, for the broad, fig-like terminal apophysis in this species; noun in apposition.</p></tp:treatment-sec><tp:treatment-sec sec-type="Diagnosis"><title>Diagnosis.</title><p>It differs from the congener <italic><tp:taxon-name><tp:taxon-name-part taxon-name-part-type="genus">Vittatus</tp:taxon-name-part> <tp:taxon-name-part taxon-name-part-type="species">bian</tp:taxon-name-part></tp:taxon-name></italic> sp. n. by light coloration, much shorter dorsal tibial apophysis (Fig. <xref ref-type="fig" rid="F117">117A</xref>), prominent and broad branch of radical apophysis (Fig. <xref ref-type="fig" rid="F117">117B</xref>) and short scape (as long as wide).</p></tp:treatment-sec><tp:treatment-sec sec-type="Description"><title>Description.</title><p>Male (holotype). Total length: 1.56. Carapace 0.69 long, 0.59 wide, yellow, PME area elevated to form a lobe, post-ocular sulci stretching along base of lobe laterally (Fig. <xref ref-type="fig" rid="F53">53E</xref>). Sternum 0.44 long, 0.44 wide. Clypeus 0.15 high. Eye sizes and interdistances: AME 0.06, ALE 0.08, PME 0.06, PLE 0.08, AME-AME/AME 0.50, PME-PME/PME 0.50, AME-ALE/ALE 0.50, PME-PLE/PLE 1.13, coxae IV separated by 2.00 times their width. Length of legs: I 2.83 (0.75, 0.19, 0.75, 0.71, 0.43), II 2.88 (0.75, 0.23, 0.75, 0.70, 0.45), III 2.22 (0.61, 0.17, 0.55, 0.55, 0.34), IV 2.67 (0.73, 0.17, 0.67, 0.69, 0.41). Leg formula: II-I-IV-III. TmI 0.54, TmIV 0.51. Abdomen pale, with a small black patch posteriorly (Fig. <xref ref-type="fig" rid="F117">117C</xref>). Palp: tibia with two retrolateral one dorsal trichobothria, a row of setae retrolaterally (Fig. <xref ref-type="fig" rid="F116">116B</xref>) and two tibial apophyses, ventral and dorsal; dorsal apophysis short, and scale-like, with a bent tip (Figs <xref ref-type="fig" rid="F116">116B</xref>, <xref ref-type="fig" rid="F117">117A</xref>); ventral apophysis short and stout with a rounded tip (Fig. <xref ref-type="fig" rid="F116">116A</xref>); paracymbium ‘J’-shaped, with a leaf-shaped apex (Fig. <xref ref-type="fig" rid="F116">116B</xref>); radical apophysis with two prominent branches, one stretching along the cymbium, broad and slightly bent distally (Fig. <xref ref-type="fig" rid="F116">116A</xref>), the other smaller with an attenuated tip (Fig. <xref ref-type="fig" rid="F116">116B</xref>); convector long, sigmoid (Fig. <xref ref-type="fig" rid="F116">116B</xref>).</p><p>Female (one of paratypes). Total length: 1.50. Carapace 0.63 long, 0.55 wide, unmodified, yellow. Sternum 0.41 long, 0.45 wide. Clypeus 0.09 high. Chelicerae promargin with 4 teeth, retromargin with 4 teeth. Eye sizes and interdistances: AME 0.06, ALE 0.07, PME 0.06, PLE 0.07, AME-AME/AME 0.33, PME-PME/PME 0.17, AME-ALE/ALE 0.23, PME-PLE/PLE 0.33, coxae IV separated by 1.92 times their width. Length of legs: I 2.67 (0.72, 0.22, 0.68, 0.65, 0.40), II 2.64 (0.70, 0.20, 0.64, 0.68, 0.42), III 2.26 (0.63, 0.19, 0.55, 0.55, 0.34), IV 2.81 (0.78, 0.22, 0.70, 0.70, 0.41). Leg formula: IV-I-II-III. TmI 0.80, TmIV 0.70. Abdomen light yellow, with dark spinnerets. Epigyne: ventral fig wide, with arc-like posterior margin (Figs <xref ref-type="fig" rid="F118">118A</xref>, <xref ref-type="fig" rid="F119">119C</xref>); scapoid short, tongue-shaped, as long as wide; dorsal fig wide; copulatory ducts short (Figs <xref ref-type="fig" rid="F118">118C</xref>, <xref ref-type="fig" rid="F119">119D</xref>); spermathecae round, separated by 2.5 diameters (Fig. <xref ref-type="fig" rid="F118">118B</xref>); fertilization ducts relatively long (Fig. <xref ref-type="fig" rid="F118">118B</xref>).</p></tp:treatment-sec><tp:treatment-sec sec-type="Distribution"><title>Distribution.</title><p>Known only from type localities.</p></tp:treatment-sec><tp:treatment-sec><!--Section generated to contain objects referenced in tp:taxon-treatment.--><fig id="F116" position="float" orientation="portrait"><label>Figure 116.</label><caption><p><italic><tp:taxon-name><tp:taxon-name-part taxon-name-part-type="genus">Vittatus</tp:taxon-name-part> <tp:taxon-name-part taxon-name-part-type="species">pan</tp:taxon-name-part></tp:taxon-name></italic> sp. n., male holotype. <bold>A</bold> Palp, prolateral view <bold>B</bold> Palp, retrolateral view <bold>C</bold> Embolic division, retrolateral view <bold>D</bold> Embolic division, prolateral view. Scale bars: <bold>B</bold> as <bold>A</bold>, <bold>C</bold> as <bold>D.</bold></p></caption><graphic xmlns:xlink="http://www.w3.org/1999/xlink" xlink:href="zookeys-460-001-g116.jpg" position="float" orientation="portrait" xlink:type="simple" id="oo_35144.jpg"/></fig><fig id="F117" position="float" orientation="portrait"><label>Figure 117.</label><caption><p><italic><tp:taxon-name><tp:taxon-name-part taxon-name-part-type="genus">Vittatus</tp:taxon-name-part> <tp:taxon-name-part taxon-name-part-type="species">pan</tp:taxon-name-part></tp:taxon-name></italic> sp. n., male holotype. <bold>A</bold> Palp, dorsal view <bold>B</bold> Palp, ventral view <bold>C</bold> Habitus, dorsal view <bold>D</bold> Habitus, ventral view <bold>E</bold> Habitus, lateral view. Scale bars: <bold>A</bold> as <bold>B</bold>, <bold>C</bold> and <bold>E</bold> as <bold>D.</bold></p></caption><graphic xmlns:xlink="http://www.w3.org/1999/xlink" xlink:href="zookeys-460-001-g117.jpg" position="float" orientation="portrait" xlink:type="simple" id="oo_35145.jpg"/></fig><fig id="F118" position="float" orientation="portrait"><label>Figure 118.</label><caption><p><italic><tp:taxon-name><tp:taxon-name-part taxon-name-part-type="genus">Vittatus</tp:taxon-name-part> <tp:taxon-name-part taxon-name-part-type="species">pan</tp:taxon-name-part></tp:taxon-name></italic> sp. n., female paratype. <bold>A</bold> Epigyne, ventral view <bold>B</bold> Epigyne, dorsal view <bold>C</bold> Vulva, dorsal view <bold>D</bold> Habitus, dorsal view <bold>E</bold> Habitus, ventral view <bold>F</bold> Habitus lateral view. Scale bars: <bold>C</bold> as <bold>B</bold>, <bold>D</bold> and <bold>E</bold> as <bold>F.</bold></p></caption><graphic xmlns:xlink="http://www.w3.org/1999/xlink" xlink:href="zookeys-460-001-g118.jpg" position="float" orientation="portrait" xlink:type="simple" id="oo_35146.jpg"/></fig><fig id="F119" position="float" orientation="portrait"><label>Figure 119.</label><caption><p><italic><tp:taxon-name><tp:taxon-name-part taxon-name-part-type="genus">Vittatus</tp:taxon-name-part> <tp:taxon-name-part taxon-name-part-type="species">pan</tp:taxon-name-part></tp:taxon-name></italic> sp. n., male holotype (<bold>A</bold>–<bold>B</bold>) and female paratype (<bold>C</bold>–<bold>D</bold>). <bold>A</bold> Palp, prolateral view <bold>B</bold> Palp, retrolateral view <bold>C</bold> Epigyne, ventral view <bold>D</bold> Vulva, dorsal view. Scale bar: <bold>A</bold> as <bold>B</bold>, <bold>C</bold> as <bold>D.</bold></p></caption><graphic xmlns:xlink="http://www.w3.org/1999/xlink" xlink:href="zookeys-460-001-g119.jpg" position="float" orientation="portrait" xlink:type="simple" id="oo_35147.jpg"/></fig><fig id="F53" position="float" orientation="portrait"><label>Figure 53.</label><caption><p><italic><tp:taxon-name><tp:taxon-name-part taxon-name-part-type="genus">Laogone</tp:taxon-name-part> <tp:taxon-name-part taxon-name-part-type="species">lunata</tp:taxon-name-part></tp:taxon-name></italic> sp. n., male holotype. <bold>A</bold> Palp, dorsal view <bold>B</bold> Palp, ventral view <bold>C</bold> Habitus, dorsal view <bold>D</bold> Habitus, ventral view <bold>E</bold> Habitus, lateral view. Scale bars: <bold>A</bold> as <bold>B</bold>, <bold>D</bold> and <bold>E</bold> as <bold>C.</bold></p></caption><graphic xmlns:xlink="http://www.w3.org/1999/xlink" xlink:href="zookeys-460-001-g053.jpg" position="float" orientation="portrait" xlink:type="simple" id="oo_35081.jpg"/></fig></tp:treatment-sec></tp:taxon-treatment>
